# Supplementary material for: The regulatory network of ThbZIP1 in response to abscisic acid treatment
Source: Front Plant Sci. 2015 Feb 10;6:25. doi: 10.3389/fpls.2015.00025 (PMC4322638; doi:10.3389/fpls.2015.00025)
Supplement: Supplementary file 1 [file DataSheet1.XLS]

## Sheet: abstract.htm
ProbeId	pvalues	foldchange	Locustag	Description
A_84_P91299	0.0494379	125.634	AT4G33980	hypothetical protein[Arabidopsis thaliana]
A_84_P211628	0.0489207	111.959	AT2G40080	hypothetical protein[Arabidopsis thaliana]
A_84_P96276	0.0455523	82.125	AT5G60100	two-component response regulator-like APRR3[Arabidopsis thaliana]
A_84_P560513	0.0487303	50.6641	AT1G70640	octicosapeptide/Phox/Be.1 domain-containing protein[Arabidopsis thaliana]
A_84_P297344	0.0311868	39.6231	AT5G23240	DNAJ heat shock N-terminal domain-containing protein[Arabidopsis thaliana]
A_84_P238673	0.0373609	29.5632	AT5G28640	transcriptional coactivator-like protein[Arabidopsis thaliana]
A_84_P10100	0.0115863	26.1261	AT4G34400	AP2/B3 domain-containing protein[Arabidopsis thaliana]
A_84_P13573	0.00294568	22.9386	AT3G07650	zinc finger protein CONSTANS-LIKE 9[Arabidopsis thaliana]
A_84_P14336	0.00472987	22.9063	AT1G72260	thionin 2.1[Arabidopsis thaliana]
A_84_P17881	0.00640943	22.6147	AT5G62360	plant invertase/pectin methylesterase inhibitor domain-containing protein[Arabidopsis thaliana]
A_84_P15293	0.00407069	21.8807	AT1G13710	cytochrome P450, family 78, subfamily A, polypeptide 5[Arabidopsis thaliana]
A_84_P756276	0.031712	19.792	AT2G21660	glycine-rich RNA-binding protein 7[Arabidopsis thaliana]
A_84_P113022	0.0304155	19.535	AT3G05980	hypothetical protein[Arabidopsis thaliana]
A_84_P281300	0.0154629	19.0602	AT3G46640	protein phytoclock 1[Arabidopsis thaliana]
A_84_P11816	0.00266855	18.2407	AT3G50120	hypothetical protein[Arabidopsis thaliana]
A_84_P15749	0.0396663	17.8075	AT4G29030	Putative membrane lipoprotein[Arabidopsis thaliana]
A_84_P277680	0.0498471	17.7249	AT3G03760	LOB domain-containing protein 20[Arabidopsis thaliana]
A_84_P10289	0.0406906	15.3456	AT5G55720	pectate lyase[Arabidopsis thaliana]
A_84_P11901	0.0377844	14.1599	AT1G06100	delta-9 desaturase-like 2 protein[Arabidopsis thaliana]
A_84_P19673	0.0193383	14.0655	AT5G33370	GDSL esterase/lipase[Arabidopsis thaliana]
A_84_P562958	0.0329809	13.965	AT3G06220	AP2/B3 domain-containing protein[Arabidopsis thaliana]
A_84_P18773	0.0307427	13.7663	AT5G48250	zinc finger protein CONSTANS-LIKE 10[Arabidopsis thaliana]
A_84_P21757	0.0334564	13.4295	AT1G31040	PLATZ transcription factor family protein[Arabidopsis thaliana]
A_84_P767270	0.0396299	12.5607	AT5G20240	Floral homeotic protein PISTILLATA[Arabidopsis thaliana]
A_84_P847162	0.0359234	12.2816	AT4G16740	(E)-beta-ocimene synthase[Arabidopsis thaliana]
A_84_P22650	0.0239927	12.2731	AT5G20740	plant invertase/pectin methylesterase inhibitor domain-containing protein[Arabidopsis thaliana]
A_84_P587896	0.0204433	11.9849	AT1G05420	ovate family protein 12[Arabidopsis thaliana]
A_84_P18663	0.0129124	11.597	AT5G05340	peroxidase 52[Arabidopsis thaliana]
A_84_P21002	0.021521	11.3727	AT1G51090	heavy-metal-associated domain-containing protein[Arabidopsis thaliana]
A_84_P767553	0.0210397	11.2635	AT5G37940	2-alkenal reductase[Arabidopsis thaliana]
A_84_P305730	0.0427565	11.1789	AT5G24155	FAD/NAD(P)-binding oxidoreductase family protein[Arabidopsis thaliana]
A_84_P16821	0.0214939	11.1419	AT5G24470	two-component response regulator-like APRR5[Arabidopsis thaliana]
A_84_P102376	0.0403828	10.6299	AT5G08000	glucan endo-1,3-beta-glucosidase-like protein 3[Arabidopsis thaliana]
A_84_P12921	0.0391618	10.3677	AT4G30650	putative low temperature and salt responsive protein[Arabidopsis thaliana]
A_84_P248025	0.0221559	10.333	AT2G42800	receptor like protein 29[Arabidopsis thaliana]
A_84_P21077	0.0478638	10.2417	AT2G21130	Peptidyl-prolyl cis-trans isomerase CYP19-2[Arabidopsis thaliana]
A_84_P118712	0.0164839	10.2192	AT1G56300	chaperone DnaJ-domain containing protein[Arabidopsis thaliana]
A_84_P11780	0.0164051	10.0672	AT3G28500	60S acidic ribosomal protein P2-3[Arabidopsis thaliana]
A_84_P22051	0.00475689	9.872	AT2G19450	diacylglycerol O-acyltransferase 1[Arabidopsis thaliana]
A_84_P560603	0.00123983	9.7456	AT2G24700	B3 domain-containing protein REM10[Arabidopsis thaliana]
A_84_P22843	0.0132817	9.7155	AT1G76790	O-methyltransferase-like protein[Arabidopsis thaliana]
A_84_P53500	0.0272046	9.6772	AT2G35310	B3 domain-containing protein[Arabidopsis thaliana]
A_84_P223919	0.0108425	9.4744	AT4G26670	Tim17/Tim22/Tim23 pre-protein translocase of the mitochondrial outer membrane domain-containing prot
A_84_P22110	0.0077865	9.4536	AT3G08770	non-specific lipid-transfer protein 6[Arabidopsis thaliana]
A_84_P580907	0.0474187	9.4312	AT1G53035	hypothetical protein[Arabidopsis thaliana]
A_84_P18172	0.00403261	9.0519	AT2G19970	putative pathogenesis-related protein[Arabidopsis thaliana]
A_84_P13568	0.0332328	8.844	AT2G33830	dormancy/auxin associated protein[Arabidopsis thaliana]
A_84_P10613	0.0454721	8.7179	AT2G42530	cold-regulated protein 15b[Arabidopsis thaliana]
A_84_P275920	0.0136519	8.6844	AT1G02065	squamosa promoter-binding-like protein 8[Arabidopsis thaliana]
A_84_P10080	0.0454038	8.6309	AT4G29610	cytidine/deoxycytidylate deaminase-like protein[Arabidopsis thaliana]
A_84_P21430	0.00726127	8.4101	AT4G30250	AAA domain-containing protein[Arabidopsis thaliana]
A_84_P13475	0.00354438	8.2169	AT2G11810	Monogalactosyldiacylglycerol synthase 3[Arabidopsis thaliana]
A_84_P15503	0.0135946	8.1717	AT3G22830	heat stress transcription factor A-6b[Arabidopsis thaliana]
A_84_P15312	0.0109294	8.1497	AT1G49220	RING-H2 finger protein ATL10[Arabidopsis thaliana]
A_84_P12726	0.00760404	8.0937	AT3G11020	dehydration-responsive element-binding protein 2B[Arabidopsis thaliana]
A_84_P16258	0.0124597	7.7651	AT1G49230	RING-H2 finger protein ATL78[Arabidopsis thaliana]
A_84_P59930	0.0283059	7.7294	AT1G15150	MATE efflux family protein[Arabidopsis thaliana]
A_84_P554465	0.0270851	7.6956	AT2G45480	growth-regulating factor 9[Arabidopsis thaliana]
A_84_P740197	0.0439335	7.6711	AT1G69572	ncRNA[Arabidopsis thaliana]
A_84_P20736	0.0344058	7.6267	AT5G66700	homeobox-leucine zipper protein ATHB-53[Arabidopsis thaliana]
A_84_P579370	0.0460186	7.6036	AT3G04960	hypothetical protein[Arabidopsis thaliana]
A_84_P555663	0.0160668	7.5958	AT5G03545	hypothetical protein[Arabidopsis thaliana]
A_84_P539392	0.0286563	7.5216	AT2G38465	hypothetical protein[Arabidopsis thaliana]
A_84_P16289	0.0331125	7.4269	AT1G64170	cation/H(+) antiporter 16[Arabidopsis thaliana]
A_84_P167173	0.0192865	7.4174	AT4G25480	dehydration-responsive element-binding protein 1A[Arabidopsis thaliana]
A_84_P219198	0.00523722	7.4051	AT2G01530	MLP-like protein 329[Arabidopsis thaliana]
A_84_P188424	0.0342198	7.2404	AT5G15800	developmental protein SEPALLATA 1[Arabidopsis thaliana]
A_84_P554830	0.00223439	7.2388	AT5G20635	hypothetical protein[Arabidopsis thaliana]
A_84_P11250	0.0349331	7.2356	AT5G59570	myb family transcription factor[Arabidopsis thaliana]
A_84_P16177	0.0376252	7.2322	AT1G78440	gibberellin 2-beta-dioxygenase 1[Arabidopsis thaliana]
A_84_P534335	0.0261269	7.2316	AT4G21970	hypothetical protein[Arabidopsis thaliana]
A_84_P573393	0.00245729	7.2027	AT4G27654	hypothetical protein[Arabidopsis thaliana]
A_84_P764577	0.0403314	7.1949	AT4G14819	hypothetical protein[Arabidopsis thaliana]
A_84_P595872	0.049006	7.1898	AT5G57110	calcium-transporting ATPase 8[Arabidopsis thaliana]
A_84_P15984	0.0363469	6.9894	AT5G61380	two-component response regulator-like APRR1[Arabidopsis thaliana]
A_84_P800959	0.0321967	6.8485	AT4G15160	bifunctional inhibitor/lipid-transfer protein/seed storage 2S albumin-like protein[Arabidopsis thali
A_84_P500756	0.0236711	6.8299	AT5G28910	hypothetical protein[Arabidopsis thaliana]
A_84_P19479	0.0434479	6.827	AT1G17460	protein TRF-like 3[Arabidopsis thaliana]
A_84_P14450	0.0174245	6.7435	AT2G28900	outer plastid envelope protein 16-1[Arabidopsis thaliana]
A_84_P11493	0.00709793	6.7293	AT1G68050	adagio protein 3[Arabidopsis thaliana]
A_84_P244235	0.0425802	6.6793	AT3G20810	transcription factor jumonji (jmjC) domain-containing protein[Arabidopsis thaliana]
A_84_P22017	0.0369512	6.6784	AT2G28790	pathogenesis-related thaumatin-like protein[Arabidopsis thaliana]
A_84_P188764	0.0251879	6.5093	AT4G04330	Chaperonin-like RbcX protein[Arabidopsis thaliana]
A_84_P259140	0.0237615	6.3251	AT1G28050	zinc finger protein CONSTANS-LIKE 15[Arabidopsis thaliana]
A_84_P500433	0.0113868	6.3149	AT3G16410	Nitrile-specifier protein 4[Arabidopsis thaliana]
A_84_P10415	0.00537038	6.3136	AT1G52030	myrosinase-binding protein 2[Arabidopsis thaliana]
A_84_P14561	0.023187	6.2277	AT3G15720	polygalacturonase[Arabidopsis thaliana]
A_84_P19094	0.0381258	6.2234	AT1G62360	homeobox protein SHOOT MERISTEMLESS[Arabidopsis thaliana]
A_84_P15454	0.0167965	6.1722	AT2G29130	laccase 2[Arabidopsis thaliana]
A_84_P18659	0.028899	6.152	AT5G03840	protein TERMINAL FLOWER 1[Arabidopsis thaliana]
A_84_P10170	0.0469909	6.1456	AT5G10140	MADS-box protein FLOWERING LOCUS C[Arabidopsis thaliana]
A_84_P19022	0.0295998	6.1436	AT1G63710	cytochrome P450, family 86, subfamily A, polypeptide 7[Arabidopsis thaliana]
A_84_P10627	0.0494702	6.063	AT2G20880	ethylene-responsive transcription factor ERF053[Arabidopsis thaliana]
A_84_P18583	0.0267522	5.9513	AT4G28160	hydroxyproline-rich glycoprotein family protein[Arabidopsis thaliana]
A_84_P546356	0.0340789	5.8675	AT1G76610	hypothetical protein[Arabidopsis thaliana]
A_84_P16819	0.0418226	5.8133	AT5G23940	BAHD acyltransferase DCR[Arabidopsis thaliana]
A_84_P15194	0.0283134	5.8038	AT1G54020	GDSL esterase/lipase[Arabidopsis thaliana]
A_84_P15394	0.0291858	5.7421	AT2G34830	putative WRKY transcription factor 35[Arabidopsis thaliana]
A_84_P13124	0.0248622	5.7328	AT5G55340	putative long-chain-alcohol O-fatty-acyltransferase 5[Arabidopsis thaliana]
A_84_P18249	0.0423876	5.7195	AT2G36390	1,4-alpha-glucan branching enzyme[Arabidopsis thaliana]
A_84_P90109	0.0101861	5.6896	AT3G05800	transcription factor bHLH150[Arabidopsis thaliana]
A_84_P570015	0.0388643	5.6351	AT5G57123	hypothetical protein[Arabidopsis thaliana]
A_84_P20053	0.00770698	5.6085	AT1G49910	cell cycle arrest protein BUB3[Arabidopsis thaliana]
A_84_P18984	0.0145003	5.5984	AT1G64760	glucan endo-1,3-beta-glucosidase 8[Arabidopsis thaliana]
A_84_P515273	0.0309778	5.5894	AT1G61255	hypothetical protein[Arabidopsis thaliana]
A_84_P185924	0.0174836	5.5723	AT5G19340	hypothetical protein[Arabidopsis thaliana]
A_84_P757840	0.0471052	5.5556	AT2G05995	ncRNA[Arabidopsis thaliana]
A_84_P768923	0.0128552	5.5539	AT5G44574	hypothetical protein[Arabidopsis thaliana]
A_84_P590512	0.0415994	5.4541	AT5G53660	growth-regulating factor 7[Arabidopsis thaliana]
A_84_P255380	0.0442112	5.4176	AT1G16850	hypothetical protein[Arabidopsis thaliana]
A_84_P11463	0.0494614	5.3976	AT1G73620	pathogenesis-related thaumatin-like protein[Arabidopsis thaliana]
A_84_P19564	0.035894	5.3829	AT4G36180	putative LRR receptor-like serine/threonine-protein kinase[Arabidopsis thaliana]
A_84_P11418	0.040523	5.3763	AT1G79440	succinate-semialdehyde dehydrogenase[Arabidopsis thaliana]
A_84_P19391	0.016173	5.3656	AT3G52820	purple acid phosphatase 22[Arabidopsis thaliana]
A_84_P14531	0.00497507	5.3618	AT3G10410	carboxypeptidase[Arabidopsis thaliana]
A_84_P12369	0.022716	5.3329	AT1G10760	alpha-glucan water dikinase 1[Arabidopsis thaliana]
A_84_P22629	0.0310622	5.3137	AT5G66960	Prolyl oligopeptidase family protein[Arabidopsis thaliana]
A_84_P20612	0.0455108	5.3001	AT5G26570	phosphoglucan, water dikinase[Arabidopsis thaliana]
A_84_P245725	0.0255292	5.2774	AT5G50011	conserved peptide upstream open reading frame 37[Arabidopsis thaliana]
A_84_P217138	0.0287877	5.2737	AT3G53460	chloroplast RNA-binding protein 29[Arabidopsis thaliana]
A_84_P559359	0.0450222	5.2354	AT5G57785	hypothetical protein[Arabidopsis thaliana]
A_84_P17530	0.0477083	5.2164	AT3G59820	LETM1-like protein[Arabidopsis thaliana]
A_84_P16254	0.0136421	5.1917	AT1G52700	alpha/beta-hydrolase domain-containing protein[Arabidopsis thaliana]
A_84_P189624	0.0316771	5.1507	AT1G70890	MLP-like protein 43[Arabidopsis thaliana]
A_84_P601609	0.0336748	5.1352	AT2G40085	hypothetical protein[Arabidopsis thaliana]
A_84_P576311	0.0382234	5.1352	AT3G06160	B3 domain-containing protein REM21[Arabidopsis thaliana]
A_84_P18040	0.0457224	5.0787	AT1G11600	cytochrome P450, family 77, subfamily B, polypeptide 1[Arabidopsis thaliana]
A_84_P548594	0.0221181	5.0687	AT5G05840	hypothetical protein[Arabidopsis thaliana]
A_84_P21951	0.0372576	5.0636	AT2G39900	LIM domain-containing protein[Arabidopsis thaliana]
A_84_P760097	0.0411523	5.0607	AT3G52910	growth-regulating factor 4[Arabidopsis thaliana]
A_84_P24081	0.03767	5.0577	AT1G02800	endoglucanase 1[Arabidopsis thaliana]
A_84_P284310	0.0459096	5.0508	AT2G01520	MLP-like protein 328[Arabidopsis thaliana]
A_84_P15041	0.0307397	5.0282	AT5G61890	ethylene-responsive transcription factor ERF114[Arabidopsis thaliana]
A_84_P21357	0.0111274	4.9709	AT4G09020	isoamylase 3[Arabidopsis thaliana]
A_84_P22129	0.0441265	4.9598	AT3G27660	oleosin 4[Arabidopsis thaliana]
A_84_P17706	0.0383855	4.9548	AT5G01870	non-specific lipid-transfer protein 10[Arabidopsis thaliana]
A_84_P214238	0.0261784	4.9512	AT3G14550	geranylgeranyl diphosphate synthase 3[Arabidopsis thaliana]
A_84_P168923	0.00913142	4.9437	AT1G48330	hypothetical protein[Arabidopsis thaliana]
A_84_P18770	0.0475795	4.926	AT5G47500	putative pectinesterase 68[Arabidopsis thaliana]
A_84_P18942	0.033147	4.9103	AT1G62290	phytepsin[Arabidopsis thaliana]
A_84_P15400	0.00409049	4.8978	AT2G22450	3,4-dihydroxy 2-butanone 4-phosphate synthase[Arabidopsis thaliana]
A_84_P22447	0.0315435	4.8933	AT5G05420	peptidylprolyl isomerase[Arabidopsis thaliana]
A_84_P173441	0.0244801	4.8675	AT3G61920	hypothetical protein[Arabidopsis thaliana]
A_84_P10337	0.043362	4.8167	AT5G67270	end binding protein 1C[Arabidopsis thaliana]
A_84_P22616	0.0147855	4.7717	AT5G63810	beta-galactosidase 10[Arabidopsis thaliana]
A_84_P515420	0.0196101	4.7637	AT2G32280	hypothetical protein[Arabidopsis thaliana]
A_84_P17660	0.0351453	4.7495	AT4G33490	aspartyl protease family protein[Arabidopsis thaliana]
A_84_P568630	0.0493242	4.7033	AT2G42170	putative actin[Arabidopsis thaliana]
A_84_P16685	0.0235385	4.7033	AT4G26790	GDSL esterase/lipase[Arabidopsis thaliana]
A_84_P537920	0.0279594	4.702	AT4G33985	hypothetical protein[Arabidopsis thaliana]
A_84_P754161	0.0353029	4.6962	AT1G04425	ncRNA[Arabidopsis thaliana]
A_84_P18969	0.00790818	4.6709	AT1G22770	gigantea protein (GI)[Arabidopsis thaliana]
A_84_P10174	0.0174858	4.6626	AT5G11150	vesicle-associated membrane protein 713[Arabidopsis thaliana]
A_84_P80689	0.0239054	4.6528	AT5G62720	HPP integral membrane domain-containing protein[Arabidopsis thaliana]
A_84_P20210	0.0238236	4.6528	AT3G03190	glutathione S-transferase[Arabidopsis thaliana]
A_84_P17393	0.0325694	4.6161	AT3G15400	anther 20[Arabidopsis thaliana]
A_84_P519856	0.00784725	4.6106	AT2G37390	Chloroplast-targeted copper chaperone protein[Arabidopsis thaliana]
A_84_P78009	0.0465646	4.5831	AT5G66052	hypothetical protein[Arabidopsis thaliana]
A_84_P298034	0.032818	4.5517	AT1G08500	early nodulin-like protein 18[Arabidopsis thaliana]
A_84_P525365	0.0378696	4.5461	AT3G57500	hypothetical protein[Arabidopsis thaliana]
A_84_P561544	0.010248	4.5376	AT2G45560	cytochrome P450 76C1[Arabidopsis thaliana]
A_84_P767638	0.0413583	4.5102	AT5G52930	hypothetical protein[Arabidopsis thaliana]
A_84_P513144	0.0311551	4.5091	AT5G14550	Core-2/I-branching beta-1,6-N-acetylglucosaminyltransferase family protein[Arabidopsis thaliana]
A_84_P19661	0.0455717	4.4638	AT5G25090	early nodulin-like protein 3[Arabidopsis thaliana]
A_84_P13770	0.0459957	4.4425	AT4G01130	GDSL esterase/lipase[Arabidopsis thaliana]
A_84_P753024	0.0210215	4.4229	AT1G67265	ROTUNDIFOLIA like 21 protein[Arabidopsis thaliana]
A_84_P13562	0.046177	4.4073	AT2G22930	glycosyl transferase domain-containing protein[Arabidopsis thaliana]
A_84_P23347	0.0417399	4.39	AT4G36010	pathogenesis-related thaumatin family protein[Arabidopsis thaliana]
A_84_P22853	0.0323829	4.386	AT1G75960	AMP-dependent synthetase and ligase family protein[Arabidopsis thaliana]
A_84_P23814	0.044622	4.3844	AT1G20030	pathogenesis-related thaumatin-like protein[Arabidopsis thaliana]
A_84_P112392	0.00804705	4.384	AT3G15950	DNA topoisomerase-like protein[Arabidopsis thaliana]
A_84_P550637	0.0389171	4.3823	AT1G18830	transducin/WD-40 repeat-containing protein[Arabidopsis thaliana]
A_84_P14060	0.00220414	4.3789	AT5G52860	ABC transporter G family member 8[Arabidopsis thaliana]
A_84_P15790	0.0193265	4.3595	AT4G39260	glycine-rich RNA-binding protein 8[Arabidopsis thaliana]
A_84_P119612	0.0338461	4.355	AT4G31620	B3 domain-containing protein REM3[Arabidopsis thaliana]
A_84_P817566	0.0197812	4.3528	AT1G73010	phosphate starvation-induced protein 2[Arabidopsis thaliana]
A_84_P252285	0.0281556	4.3297	AT4G14330	phragmoplast-associated kinesin-related protein 2[Arabidopsis thaliana]
A_84_P13057	0.0376251	4.3278	AT5G36910	thionin 2.2[Arabidopsis thaliana]
A_84_P141649	0.000804324	4.3196	AT3G55760	hypothetical protein[Arabidopsis thaliana]
A_84_P540848	0.0216612	4.3128	AT1G06350	delta-9 desaturase-like 4 protein[Arabidopsis thaliana]
A_84_P14689	0.0321073	4.3116	AT3G58780	agamous-like MADS-box protein AGL1[Arabidopsis thaliana]
A_84_P14581	0.0273451	4.2846	AT3G27330	C3H4 type zinc finger protein[Arabidopsis thaliana]
A_84_P11614	0.040467	4.2783	AT2G16570	amidophosphoribosyltransferase[Arabidopsis thaliana]
A_84_P158795	0.00631157	4.2774	AT4G13540	hypothetical protein[Arabidopsis thaliana]
A_84_P59370	0.0248475	4.2486	AT5G10410	putative clathrin assembly protein[Arabidopsis thaliana]
A_84_P11122	0.0129551	4.225	AT5G11590	dehydration-responsive element-binding protein 3[Arabidopsis thaliana]
A_84_P141439	0.0461915	4.2133	AT5G24770	vegetative storage protein 2[Arabidopsis thaliana]
A_84_P822038	0.0282061	4.1901	AT1G64890	integral membrane transporter family protein[Arabidopsis thaliana]
A_84_P767860	0.00121662	4.1671	AT5G64860	4-alpha-glucanotransferase-like protein[Arabidopsis thaliana]
A_84_P549811	0.0124384	4.1361	AT1G47395	hypothetical protein[Arabidopsis thaliana]
A_84_P277340	0.00867329	4.134	AT3G27650	LOB domain-containing protein 25[Arabidopsis thaliana]
A_84_P280940	0.00574975	4.1304	AT3G56100	putative leucine-rich repeat receptor-like protein kinase IMK3[Arabidopsis thaliana]
A_84_P17231	0.0104514	4.1293	AT2G29710	UDP-glycosyltransferase-like protein[Arabidopsis thaliana]
A_84_P21246	0.0221062	4.1212	AT3G43960	putative cysteine proteinase[Arabidopsis thaliana]
A_84_P16114	0.0334914	4.1117	AT1G09350	galactinol synthase 3[Arabidopsis thaliana]
A_84_P12431	0.0232064	4.1028	AT1G74420	fucosyltransferase 3[Arabidopsis thaliana]
A_84_P796323	0.019322	4.0955	AT4G15820	hypothetical protein[Arabidopsis thaliana]
A_84_P22866	0.0439165	4.0914	AT1G20070	hypothetical protein[Arabidopsis thaliana]
A_84_P78785	0.0461393	4.0882	AT3G03650	exostosin-like protein[Arabidopsis thaliana]
A_84_P570186	0.0454208	4.088	AT1G32860	glucan endo-1,3-beta-glucosidase 11[Arabidopsis thaliana]
A_84_P22048	0.036684	4.0871	AT2G18550	homeobox-leucine zipper protein ATHB-21[Arabidopsis thaliana]
A_84_P831400	0.0172016	4.0871	AT1G49320	BURP domain-containing protein[Arabidopsis thaliana]
A_84_P15124	0.038629	4.0832	AT1G06420	hypothetical protein[Arabidopsis thaliana]
A_84_P14392	0.0392327	4.0556	AT2G43550	defensin-like protein 197[Arabidopsis thaliana]
A_84_P14372	0.0282338	4.0521	AT1G31710	putative copper amine oxidase[Arabidopsis thaliana]
A_84_P92139	0.0168816	4.0423	AT4G37700	hypothetical protein[Arabidopsis thaliana]
A_84_P14722	0.0385118	4.0378	AT4G02700	sulfate transporter 3.2[Arabidopsis thaliana]
A_84_P16974	0.0433548	4.0251	AT5G20630	germin-like protein subfamily 3 member 3[Arabidopsis thaliana]
A_84_P159845	0.0403361	4.0193	AT3G28290	hypothetical protein[Arabidopsis thaliana]
A_84_P22067	0.043551	4.0109	AT2G01210	leucine-rich repeat transmembrane protein kinase-like protein[Arabidopsis thaliana]
A_84_P127071	0.0281116	4.0056	AT5G05220	hypothetical protein[Arabidopsis thaliana]
A_84_P15486	0.0499451	4.0005	AT3G05880	Hydrophobic protein RCI2A[Arabidopsis thaliana]
A_84_P575411	0.0286072	3.9958	AT1G05440	C-8 sterol isomerase[Arabidopsis thaliana]
A_84_P21085	0.0456049	3.9628	AT2G22980	serine carboxypeptidase-like 13[Arabidopsis thaliana]
A_84_P12859	0.0196228	3.9578	AT4G12410	SAUR-like auxin-responsive protein[Arabidopsis thaliana]
A_84_P787408	0.0227202	3.9489	AT4G28430	reticulon-like protein B18[Arabidopsis thaliana]
A_84_P272560	0.0289727	3.9478	AT3G12970	hypothetical protein[Arabidopsis thaliana]
A_84_P835328	0.0227058	3.9475	AT1G15830	hypothetical protein[Arabidopsis thaliana]
A_84_P17363	0.0116784	3.9273	AT3G09260	beta-glucosidase 23[Arabidopsis thaliana]
A_84_P299600	0.0420033	3.9158	AT2G33560	checkpoint serine/threonine-protein kinase[Arabidopsis thaliana]
A_84_P545036	0.0409145	3.9085	AT4G39795	hypothetical protein[Arabidopsis thaliana]
A_84_P256220	0.0155691	3.8936	AT1G10780	F-box/RNI-like protein[Arabidopsis thaliana]
A_84_P206348	0.0106958	3.8932	AT1G60060	serine/threonine-protein kinase WNK (With No lysine)-related protein[Arabidopsis thaliana]
A_84_P21501	0.0407873	3.8916	AT5G05410	dehydration-responsive element-binding protein 2A[Arabidopsis thaliana]
A_84_P715804	0.00666116	3.8882	AT5G18540	hypothetical protein[Arabidopsis thaliana]
A_84_P16079	0.0416892	3.8758	AT1G23790	hypothetical protein[Arabidopsis thaliana]
A_84_P10495	0.024368	3.8612	AT1G65890	acyl activating enzyme 12[Arabidopsis thaliana]
A_84_P64734	0.0305299	3.8602	AT5G67110	transcription factor ALC[Arabidopsis thaliana]
A_84_P15583	0.0217583	3.8571	AT3G46970	alpha-glucan phosphorylase isozyme H[Arabidopsis thaliana]
A_84_P12760	0.0492467	3.8546	AT3G49930	C2H2 and C2HC zinc finger-containing protein[Arabidopsis thaliana]
A_84_P24157	0.0252772	3.844	AT3G61250	myb domain protein 17[Arabidopsis thaliana]
A_84_P13863	0.0220084	3.8407	AT4G30130	hypothetical protein[Arabidopsis thaliana]
A_84_P18665	0.0406378	3.8353	AT5G05890	UDP-glucoronosyl/UDP-glucosyl transferase family protein[Arabidopsis thaliana]
A_84_P549310	0.0248678	3.8302	AT3G55660	ROP (rho of plants) guanine nucleotide exchange factor 6[Arabidopsis thaliana]
A_84_P18569	0.0324735	3.8229	AT4G25240	Monocopper oxidase-like protein SKS1[Arabidopsis thaliana]
A_84_P290194	0.0292059	3.8171	AT2G13660	hypothetical protein[Arabidopsis thaliana]
A_84_P22290	0.0411602	3.8147	AT4G03210	xyloglucan endotransglucosylase/hydrolase protein 9[Arabidopsis thaliana]
A_84_P10811	0.0475442	3.8123	AT3G16420	PYK10-binding protein 1[Arabidopsis thaliana]
A_84_P265780	0.0284268	3.8082	AT5G15840	zinc finger protein CONSTANS[Arabidopsis thaliana]
A_84_P16068	0.0155288	3.8078	AT1G33790	jacalin lectin family protein[Arabidopsis thaliana]
A_84_P23848	0.0371668	3.8045	AT2G25060	early nodulin-like protein 1[Arabidopsis thaliana]
A_84_P11132	0.00783356	3.7982	AT5G15230	gibberellin-regulated protein 4[Arabidopsis thaliana]
A_84_P550153	0.0195455	3.7972	AT3G30720	qua-quine starch[Arabidopsis thaliana]
A_84_P21080	0.0321168	3.7941	AT2G42840	protodermal factor 1[Arabidopsis thaliana]
A_84_P527222	0.00529981	3.7932	AT4G17140	pleckstrin homology (PH) domain-containing protein[Arabidopsis thaliana]
A_84_P16248	0.012849	3.7832	AT1G70920	homeobox-leucine zipper protein ATHB-X[Arabidopsis thaliana]
A_84_P161803	0.0438467	3.7819	AT4G29150	protein IQ-domain 25[Arabidopsis thaliana]
A_84_P12813	0.0126744	3.7771	AT3G62270	putative boron transporter 2[Arabidopsis thaliana]
A_84_P23573	0.0370205	3.7768	AT5G66500	pentatricopeptide repeat-containing protein[Arabidopsis thaliana]
A_84_P565339	0.0183475	3.7732	AT4G23000	hydrolase/ protein serine/threonine phosphatase[Arabidopsis thaliana]
A_84_P753793	0.0440682	3.7625	AT1G70830	MLP-like protein 28[Arabidopsis thaliana]
A_84_P21047	0.0288753	3.7615	AT2G38530	non-specific lipid-transfer protein 2[Arabidopsis thaliana]
A_84_P536538	0.0196411	3.7609	AT1G49870	hypothetical protein[Arabidopsis thaliana]
A_84_P255220	0.00228851	3.7547	AT5G17460	hypothetical protein[Arabidopsis thaliana]
A_84_P15108	0.0308329	3.7524	AT1G23205	plant invertase/pectin methylesterase inhibitor domain-containing protein[Arabidopsis thaliana]
A_84_P17720	0.0148816	3.7522	AT5G06150	cyclin-B1-2[Arabidopsis thaliana]
A_84_P23436	0.0169096	3.7455	AT5G22500	fatty acyl-CoA reductase 1[Arabidopsis thaliana]
A_84_P132345	0.0276776	3.7297	AT4G32340	tetratricopeptide repeat domain-containing protein-like protein[Arabidopsis thaliana]
A_84_P13004	0.0358692	3.7241	AT5G09730	beta-xylosidase 3[Arabidopsis thaliana]
A_84_P18256	0.046712	3.7116	AT2G30840	2-oxoglutarate (2OG) and Fe(II)-dependent oxygenase-like protein[Arabidopsis thaliana]
A_84_P13492	0.035605	3.7107	AT1G04760	vesicle-associated membrane protein 72[Arabidopsis thaliana]
A_84_P23852	0.0451329	3.7073	AT2G42540	cold-regulated protein 15a[Arabidopsis thaliana]
A_84_P559517	0.00485136	3.6978	AT1G28330	dormancy-associated protein-like 1[Arabidopsis thaliana]
A_84_P605650	0.0435367	3.6926	AT5G51600	microtubule associated protein MAP65-3[Arabidopsis thaliana]
A_84_P514702	0.0104623	3.6869	AT3G51290	hypothetical protein[Arabidopsis thaliana]
A_84_P790167	0.00388843	3.6804	AT5G23410	ncRNA[Arabidopsis thaliana]
A_84_P19687	0.0360488	3.6783	AT5G39860	basic helix-loop-helix (bHLH) DNA-binding family protein[Arabidopsis thaliana]
A_84_P20558	0.0451775	3.6724	AT5G06250	AP2/B3 domain-containing protein[Arabidopsis thaliana]
A_84_P571542	0.000574932	3.6719	AT4G12900	Gamma interferon responsive lysosomal thiol (GILT) reductase family protein[Arabidopsis thaliana]
A_84_P78179	0.0286455	3.6682	AT4G33270	cell division cycle 20, cofactor of APC complex[Arabidopsis thaliana]
A_84_P521593	0.0378425	3.6661	AT2G20515	hypothetical protein[Arabidopsis thaliana]
A_84_P10406	0.0151874	3.6628	AT1G23560	hypothetical protein[Arabidopsis thaliana]
A_84_P19609	0.0364477	3.6606	AT5G05390	laccase 12[Arabidopsis thaliana]
A_84_P16272	0.0362991	3.6598	AT1G51080	hypothetical protein[Arabidopsis thaliana]
A_84_P130356	0.0320281	3.6572	AT5G20790	hypothetical protein[Arabidopsis thaliana]
A_84_P10640	0.026514	3.655	AT1G11220	hypothetical protein[Arabidopsis thaliana]
A_84_P581880	0.0421904	3.6547	AT1G78120	tetratricopeptide repeat-containing protein[Arabidopsis thaliana]
A_84_P197134	0.0131241	3.6533	AT5G16250	hypothetical protein[Arabidopsis thaliana]
A_84_P808228	0.0163977	3.6512	AT2G05510	glycine-rich protein[Arabidopsis thaliana]
A_84_P66084	0.00522906	3.6471	AT5G01420	Glutaredoxin family protein[Arabidopsis thaliana]
A_84_P22360	0.0127718	3.6425	AT4G26660	hypothetical protein[Arabidopsis thaliana]
A_84_P187934	0.0410347	3.6424	AT3G03170	hypothetical protein[Arabidopsis thaliana]
A_84_P765048	0.0270229	3.6383	AT4G33467	hypothetical protein[Arabidopsis thaliana]
A_84_P19179	0.0440044	3.6344	AT2G26180	IQ-domain 6 protein[Arabidopsis thaliana]
A_84_P516776	0.0109429	3.6344	AT5G42330	hypothetical protein[Arabidopsis thaliana]
A_84_P300460	0.0368171	3.6328	AT2G25730	hypothetical protein[Arabidopsis thaliana]
A_84_P281820	0.0127422	3.6245	AT1G65900	hypothetical protein[Arabidopsis thaliana]
A_84_P12602	0.0324242	3.6167	AT2G39310	jacalin-related lectin 22[Arabidopsis thaliana]
A_84_P67324	0.0115261	3.6086	AT2G25930	protein EARLY FLOWERING 3[Arabidopsis thaliana]
A_84_P126241	0.028277	3.6084	AT5G41900	hydrolase, alpha/beta fold family protein[Arabidopsis thaliana]
A_84_P22656	0.00659379	3.605	AT1G28290	arabinogalactan protein 31[Arabidopsis thaliana]
A_84_P784871	0.0181373	3.5928	AT1G08560	syntaxin-related protein KNOLLE[Arabidopsis thaliana]
A_84_P13857	0.0233044	3.5909	AT4G28780	GDSL esterase/lipase[Arabidopsis thaliana]
A_84_P291394	0.0175305	3.5884	AT2G41370	ankyrin repeat and BTB/POZ domain-containing protein[Arabidopsis thaliana]
A_84_P18413	0.00601442	3.5857	AT3G45430	concanavalin A-like lectin kinase-like protein[Arabidopsis thaliana]
A_84_P574263	0.0276574	3.5837	AT4G25433	peptidoglycan-binding LysM domain-containing protein[Arabidopsis thaliana]
A_84_P147418	0.0206122	3.5803	AT3G57860	UV-B-insensitive 4-like protein[Arabidopsis thaliana]
A_84_P23488	0.0272767	3.5715	AT5G44620	cytochrome P450, family 706, subfamily A, polypeptide 3[Arabidopsis thaliana]
A_84_P526062	0.0174979	3.5662	AT2G37310	pentatricopeptide repeat-containing protein[Arabidopsis thaliana]
A_84_P23180	0.024743	3.5528	AT3G53800	hsp70-interacting protein[Arabidopsis thaliana]
A_84_P22702	0.0335158	3.5515	AT1G51380	DEAD-box ATP-dependent RNA helicase 34[Arabidopsis thaliana]
A_84_P17207	0.0298872	3.5488	AT1G57590	Pectin lyase-like protein[Arabidopsis thaliana]
A_84_P21997	0.0115976	3.5469	AT2G42200	squamosa promoter-binding-like protein 9[Arabidopsis thaliana]
A_84_P21254	0.0493311	3.5455	AT1G34355	forkhead-associated (FHA) domain-containing protein[Arabidopsis thaliana]
A_84_P14510	0.0071162	3.5426	AT2G03090	expansin A15[Arabidopsis thaliana]
A_84_P20851	0.0076536	3.5411	AT1G75640	putative leucine-rich receptor-like protein kinase[Arabidopsis thaliana]
A_84_P22905	0.00776481	3.5407	AT2G21540	SEC14-like 3 protein[Arabidopsis thaliana]
A_84_P110322	0.0437055	3.5393	AT3G14900	hypothetical protein[Arabidopsis thaliana]
A_84_P574909	0.0231329	3.5346	AT3G05130	hypothetical protein[Arabidopsis thaliana]
A_84_P607017	0.0165392	3.5318	AT3G13175	hypothetical protein[Arabidopsis thaliana]
A_84_P94009	0.0357519	3.5279	AT1G75120	Nucleotide-diphospho-sugar transferase family protein[Arabidopsis thaliana]
A_84_P244395	0.0124763	3.5126	AT5G16380	hypothetical protein[Arabidopsis thaliana]
A_84_P554758	0.0175523	3.5111	AT4G37810	epidermal patterning factor-like protein 2[Arabidopsis thaliana]
A_84_P532361	0.0205721	3.5052	AT3G12770	mitochondrial editing factor 22[Arabidopsis thaliana]
A_84_P14559	0.00446116	3.5043	AT3G16180	major facilitator protein[Arabidopsis thaliana]
A_84_P22136	0.0249581	3.5026	AT3G16360	histidine-containing phosphotransfer protein 4[Arabidopsis thaliana]
A_84_P13470	0.0389078	3.5016	AT2G47890	zinc finger protein CONSTANS-LIKE 13[Arabidopsis thaliana]
A_84_P185784	0.0498058	3.5003	AT2G39920	acid phosphatase class IIIB protein[Arabidopsis thaliana]
A_84_P16656	0.0127804	3.4946	AT4G20140	LRR receptor-like serine/threonine-protein kinase GSO1[Arabidopsis thaliana]
A_84_P588609	0.0147288	3.4937	AT5G13840	protein FIZZY-related 3[Arabidopsis thaliana]
A_84_P768934	0.0318593	3.4918	AT5G49152	ncRNA[Arabidopsis thaliana]
A_84_P610382	0.0318805	3.4902	AT1G78430	ROP interactive partner 2[Arabidopsis thaliana]
A_84_P20462	0.024368	3.483	AT4G25490	dehydration-responsive element-binding protein 1B[Arabidopsis thaliana]
A_84_P19297	0.0475571	3.4827	AT3G25980	mitotic spindle checkpoint protein MAD2[Arabidopsis thaliana]
A_84_P17048	0.023458	3.4765	AT1G61450	hypothetical protein[Arabidopsis thaliana]
A_84_P23964	0.0415661	3.4735	AT2G31980	cysteine proteinase inhibitor 2[Arabidopsis thaliana]
A_84_P598290	0.030718	3.4706	AT4G11211	hypothetical protein[Arabidopsis thaliana]
A_84_P753015	0.0329418	3.4668	AT1G76952	inflorescence deficient in abscission (IDA)-like 5 protein[Arabidopsis thaliana]
A_84_P189924	0.0175996	3.465	AT4G13280	terpenoid synthase 12[Arabidopsis thaliana]
A_84_P11000	0.0334855	3.4637	AT4G24010	cellulose synthase-like protein G1[Arabidopsis thaliana]
A_84_P183974	0.034828	3.4535	AT4G17480	palmitoyl protein thioesterase family protein[Arabidopsis thaliana]
A_84_P55800	0.0474756	3.4519	AT5G12950	hypothetical protein[Arabidopsis thaliana]
A_84_P14333	0.0349815	3.4433	AT1G80480	plastid transcriptionally active 17 protein[Arabidopsis thaliana]
A_84_P11357	0.0184229	3.4417	AT1G62500	bifunctional inhibitor/lipid-transfer protein/seed storage 2S albumin-like protein[Arabidopsis thali
A_84_P18936	0.0356536	3.4388	AT1G03470	kinase interacting (KIP1-like) protein[Arabidopsis thaliana]
A_84_P13943	0.0241103	3.4354	AT5G07460	peptide methionine sulfoxide reductase A2[Arabidopsis thaliana]
A_84_P21573	0.0176455	3.4345	AT5G38120	4-coumarate--CoA ligase-like 8[Arabidopsis thaliana]
A_84_P20361	0.0129881	3.434	AT3G57920	squamosa promoter-binding-like protein 15[Arabidopsis thaliana]
A_84_P589589	0.0486918	3.4303	AT5G46600	aluminum activated malate transporter family protein[Arabidopsis thaliana]
A_84_P21393	0.0371496	3.4302	AT1G27030	hypothetical protein[Arabidopsis thaliana]
A_84_P515482	0.0289855	3.4258	AT3G03130	hypothetical protein[Arabidopsis thaliana]
A_84_P156465	0.0490562	3.4198	AT4G27130	protein translation factor SUI1-1[Arabidopsis thaliana]
A_84_P22225	0.0178475	3.4191	AT3G51740	probably inactive leucine-rich repeat receptor-like protein kinase IMK2[Arabidopsis thaliana]
A_84_P10964	0.015197	3.4181	AT4G11190	disease resistance-responsive, dirigent domain-containing protein[Arabidopsis thaliana]
A_84_P19009	0.0382528	3.4169	AT1G14900	high mobility group protein A[Arabidopsis thaliana]
A_84_P707180	0.0261726	3.4151	AT5G01215	ncRNA[Arabidopsis thaliana]
A_84_P517322	0.0196982	3.4142	AT3G19200	hypothetical protein[Arabidopsis thaliana]
A_84_P576925	0.016083	3.4137	AT4G22390	F-box protein[Arabidopsis thaliana]
A_84_P16006	0.0419586	3.4082	AT5G66590	allergen V5/Tpx-1-related family protein[Arabidopsis thaliana]
A_84_P21920	0.0475594	3.4055	AT1G13410	pentatricopeptide repeat-containing protein[Arabidopsis thaliana]
A_84_P10472	0.0326184	3.3981	AT1G79460	Ent-kaur-16-ene synthase[Arabidopsis thaliana]
A_84_P15825	0.0319825	3.3841	AT1G06660	hypothetical protein[Arabidopsis thaliana]
A_84_P11953	0.0255738	3.3801	AT4G25780	putative pathogenesis-related protein[Arabidopsis thaliana]
A_84_P18780	0.0324382	3.3703	AT5G50120	transducin/WD40 domain-containing protein[Arabidopsis thaliana]
A_84_P137999	0.0170649	3.3665	AT3G12700	aspartyl protease family protein[Arabidopsis thaliana]
A_84_P16617	0.0484434	3.3659	AT1G69600	zinc finger homeodomain 1[Arabidopsis thaliana]
A_84_P156385	0.0240305	3.3641	AT5G66230	Chalcone-flavanone isomerase family protein[Arabidopsis thaliana]
A_84_P516273	0.0324844	3.3549	AT2G20590	reticulon-like protein B17[Arabidopsis thaliana]
A_84_P841439	0.0351124	3.3529	AT4G09260	hypothetical protein[Arabidopsis thaliana]
A_84_P19325	0.0141294	3.351	AT3G12870	hypothetical protein[Arabidopsis thaliana]
A_84_P18033	0.038943	3.3504	AT1G65710	hypothetical protein[Arabidopsis thaliana]
A_84_P107372	0.0381274	3.3475	AT3G02120	hydroxyproline-rich glycoprotein-like protein[Arabidopsis thaliana]
A_84_P13834	0.0333072	3.3462	AT4G23800	HMG (high mobility group) box protein[Arabidopsis thaliana]
A_84_P519130	0.0497022	3.3394	AT3G49170	pentatricopeptide repeat-containing protein[Arabidopsis thaliana]
A_84_P766355	0.0456268	3.3388	AT5G39680	pentatricopeptide repeat-containing protein[Arabidopsis thaliana]
A_84_P15301	0.0288815	3.336	AT1G58340	MATE efflux family protein[Arabidopsis thaliana]
A_84_P146938	0.014016	3.3339	AT1G02450	protein NIM1-interacting 1[Arabidopsis thaliana]
A_84_P264050	0.00513268	3.3328	AT1G08310	esterase/lipase/thioesterase-like protein[Arabidopsis thaliana]
A_84_P10978	0.00294697	3.3318	AT4G18550	lipase class 3 family protein[Arabidopsis thaliana]
A_84_P13037	0.0438031	3.3229	AT5G23810	putative amino acid permease 7[Arabidopsis thaliana]
A_84_P23329	0.0495422	3.3188	AT4G31840	early nodulin-like protein 15[Arabidopsis thaliana]
A_84_P24000	0.0452168	3.3183	AT3G09550	ankyrin repeat-containing protein[Arabidopsis thaliana]
A_84_P604601	0.0123819	3.3174	AT4G37140	maternal effect embryo arrest 69 / hydrolase[Arabidopsis thaliana]
A_84_P21138	0.00952338	3.3124	AT3G11520	cyclin-B1-3[Arabidopsis thaliana]
A_84_P12421	0.016886	3.3099	AT1G62800	aspartate aminotransferase[Arabidopsis thaliana]
A_84_P22818	0.00747759	3.3094	AT1G27670	hypothetical protein[Arabidopsis thaliana]
A_84_P20755	0.00381997	3.3036	AT5G08310	pentatricopeptide repeat-containing protein[Arabidopsis thaliana]
A_84_P18215	0.0474547	3.3024	AT2G32290	beta-amylase 6[Arabidopsis thaliana]
A_84_P175251	0.0262675	3.2979	AT3G17680	Kinase interacting (KIP1-like) family protein[Arabidopsis thaliana]
A_84_P11120	0.0477244	3.2966	AT5G11160	adenine phosphoribosyltransferase 5[Arabidopsis thaliana]
A_84_P580219	0.0405212	3.294	AT2G42110	hypothetical protein[Arabidopsis thaliana]
A_84_P22546	0.0158758	3.2887	AT5G45670	GDSL esterase/lipase[Arabidopsis thaliana]
A_84_P15512	0.0224014	3.2872	AT3G23670	putative phragmoplast-associated kinesin-related protein[Arabidopsis thaliana]
A_84_P789780	0.0266082	3.2868	AT3G24100	hypothetical protein[Arabidopsis thaliana]
A_84_P16605	0.0331769	3.2866	AT4G00870	transcription factor bHLH14[Arabidopsis thaliana]
A_84_P121572	0.0124523	3.2853	AT5G51570	Hypersensitive-induced response protein 4[Arabidopsis thaliana]
A_84_P13826	0.0321709	3.2822	AT4G21760	beta-glucosidase 47[Arabidopsis thaliana]
A_84_P21492	0.0247902	3.2818	AT5G02370	kinesin family member 22[Arabidopsis thaliana]
A_84_P312723	0.0273836	3.28	AT2G46890	hypothetical protein[Arabidopsis thaliana]
A_84_P257990	0.0236786	3.2769	AT3G48350	putative cysteine proteinase[Arabidopsis thaliana]
A_84_P500103	0.0478338	3.2756	AT1G26330	DNA binding protein[Arabidopsis thaliana]
A_84_P18619	0.0212845	3.273	AT4G37410	cytochrome P450, family 81, subfamily F, polypeptide 4[Arabidopsis thaliana]
A_84_P20587	0.024612	3.2648	AT5G15150	homeobox-leucine zipper protein HAT7[Arabidopsis thaliana]
A_84_P544747	0.0419227	3.2646	AT3G02330	pentatricopeptide repeat-containing protein[Arabidopsis thaliana]
A_84_P19812	0.0466642	3.2608	AT5G20710	beta-galactosidase 7[Arabidopsis thaliana]
A_84_P22592	0.00473963	3.2602	AT5G58600	hypothetical protein[Arabidopsis thaliana]
A_84_P302670	0.0090336	3.2593	AT5G12235	protein CLAVATA3/ESR-related 22[Arabidopsis thaliana]
A_84_P521838	0.0403329	3.2575	AT3G57160	UPF0467 protein B[Arabidopsis thaliana]
A_84_P88159	0.023548	3.2565	AT2G45360	hypothetical protein[Arabidopsis thaliana]
A_84_P267450	0.00858895	3.2535	AT3G26050	TPX2 (targeting protein for Xklp2) family protein[Arabidopsis thaliana]
A_84_P275420	0.0309198	3.2498	AT5G42450	pentatricopeptide repeat-containing protein[Arabidopsis thaliana]
A_84_P21158	0.0373033	3.2497	AT3G04550	hypothetical protein[Arabidopsis thaliana]
A_84_P784528	0.0308607	3.2432	AT4G36930	transcription factor SPATULA[Arabidopsis thaliana]
A_84_P267020	0.0209232	3.2352	AT5G61370	pentatricopeptide repeat-containing protein[Arabidopsis thaliana]
A_84_P530411	0.0294179	3.2352	AT1G79760	downstream target of AGL15-4[Arabidopsis thaliana]
A_84_P11261	0.0457626	3.2339	AT5G61800	pentatricopeptide repeat-containing protein[Arabidopsis thaliana]
A_84_P22112	0.0129149	3.2332	AT1G53070	legume lectin-like protein[Arabidopsis thaliana]
A_84_P264030	0.0473447	3.2328	AT5G63420	RNA-metabolising metallo-beta-lactamase family protein[Arabidopsis thaliana]
A_84_P11853	0.0196795	3.2323	AT3G58570	DEAD-box ATP-dependent RNA helicase 52[Arabidopsis thaliana]
A_84_P17549	0.0300472	3.2283	AT4G00165	bifunctional inhibitor/lipid-transfer protein/seed storage 2S albumin-like protein[Arabidopsis thali
A_84_P17040	0.0210802	3.2264	AT1G23120	major latex-related protein[Arabidopsis thaliana]
A_84_P277740	0.042864	3.2245	AT5G48360	formin-like protein 9[Arabidopsis thaliana]
A_84_P282520	0.0286766	3.2224	AT3G19050	phragmoplast orienting kinesin 2[Arabidopsis thaliana]
A_84_P19587	0.0186772	3.2222	AT1G19370	hypothetical protein[Arabidopsis thaliana]
A_84_P24091	0.0376202	3.2126	AT3G45960	expansin-like A3[Arabidopsis thaliana]
A_84_P613505	0.0267908	3.2122	AT5G05510	Mad3/BUB1 homology region 1[Arabidopsis thaliana]
A_84_P13337	0.0101825	3.2118	AT1G28390	serine/threonine-protein kinase-like protein[Arabidopsis thaliana]
A_84_P754356	0.00928428	3.2114	AT1G11112	hypothetical protein[Arabidopsis thaliana]
A_84_P612559	0.042051	3.2088	AT4G26095	ncRNA[Arabidopsis thaliana]
A_84_P598491	0.0415881	3.2082	AT5G38510	rhomboid-related intramembrane serine protease-like protein[Arabidopsis thaliana]
A_84_P18941	0.0347591	3.203	AT1G23000	heavy-metal-associated domain-containing protein[Arabidopsis thaliana]
A_84_P20314	0.0374651	3.1999	AT3G47350	hydroxysteroid dehydrogenase 2[Arabidopsis thaliana]
A_84_P567920	0.0246322	3.1993	AT3G57950	hypothetical protein[Arabidopsis thaliana]
A_84_P23499	0.0286427	3.1985	AT5G47330	palmitoyl protein thioesterase family protein[Arabidopsis thaliana]
A_84_P263690	0.00448016	3.1969	AT2G45470	FASCICLIN-like arabinogalactan protein 8[Arabidopsis thaliana]
A_84_P164443	0.0466077	3.1965	AT1G51610	metal tolerance protein C4[Arabidopsis thaliana]
A_84_P235463	0.0212614	3.1952	AT3G20450	B-cell receptor-associated protein 31-like protein[Arabidopsis thaliana]
A_84_P23070	0.0380538	3.1931	AT3G22740	homocysteine S-methyltransferase 3[Arabidopsis thaliana]
A_84_P17941	0.0410041	3.1921	AT2G07718	Cytochrome b/b6 protein[Arabidopsis thaliana]
A_84_P520907	0.0175972	3.1915	AT3G48250	pentatricopeptide repeat-containing protein[Arabidopsis thaliana]
A_84_P558306	0.03636	3.184	AT5G01910	hypothetical protein[Arabidopsis thaliana]
A_84_P758025	0.0351133	3.1816	AT2G13431	pseudo[Arabidopsis thaliana]
A_84_P139479	0.0169997	3.1782	AT5G55520	hypothetical protein[Arabidopsis thaliana]
A_84_P579612	0.0262193	3.178	AT4G27652	hypothetical protein[Arabidopsis thaliana]
A_84_P20450	0.00367078	3.1757	AT4G22770	AT hook motif DNA-binding family protein[Arabidopsis thaliana]
A_84_P10158	0.0209533	3.1744	AT5G06690	thioredoxin-like 3-1[Arabidopsis thaliana]
A_84_P19650	0.0265555	3.1714	AT1G49560	myb family transcription factor[Arabidopsis thaliana]
A_84_P14611	0.0382038	3.1697	AT3G29320	glycosyl transferase, family 35 protein[Arabidopsis thaliana]
A_84_P226189	0.045616	3.1663	AT4G22860	Cell cycle regulated microtubule associated protein[Arabidopsis thaliana]
A_84_P22171	0.0181254	3.1658	AT3G23890	DNA topoisomerase 2[Arabidopsis thaliana]
A_84_P11056	0.0141659	3.1633	AT4G37490	cyclin-B1-1[Arabidopsis thaliana]
A_84_P79165	0.0231762	3.1609	AT5G52120	F-box protein PP2-A14[Arabidopsis thaliana]
A_84_P186864	0.0318954	3.1592	AT5G03960	IQ-domain 12 protein[Arabidopsis thaliana]
A_84_P608913	0.00691115	3.1522	AT4G02750	pentatricopeptide repeat-containing protein[Arabidopsis thaliana]
A_84_P195674	0.040029	3.1519	AT2G20870	putative cell wall protein[Arabidopsis thaliana]
A_84_P19037	0.0219715	3.1491	AT1G63100	scarecrow-like protein 28[Arabidopsis thaliana]
A_84_P19093	0.0204182	3.1487	AT1G78490	cytochrome P450, family 708, subfamily A, polypeptide 3[Arabidopsis thaliana]
A_84_P11444	0.0109198	3.1471	AT1G16070	Tubby-like protein 8[Arabidopsis thaliana]
A_84_P559833	0.00528775	3.1453	AT3G13880	pentatricopeptide repeat-containing protein[Arabidopsis thaliana]
A_84_P22100	0.0439777	3.1451	AT3G05660	receptor like protein 33[Arabidopsis thaliana]
A_84_P572395	0.0383397	3.1394	AT3G61450	syntaxin-73[Arabidopsis thaliana]
A_84_P520746	0.0300558	3.1389	AT2G37530	hypothetical protein[Arabidopsis thaliana]
A_84_P593216	0.0213641	3.1365	AT5G60250	C3H4 type zinc finger protein[Arabidopsis thaliana]
A_84_P85859	0.0332436	3.13	AT3G14190	hypothetical protein[Arabidopsis thaliana]
A_84_P839463	0.0226228	3.1295	AT5G37478	TPX2 (targeting protein for Xklp2) family protein[Arabidopsis thaliana]
A_84_P552025	0.0266681	3.128	AT4G17000	hypothetical protein[Arabidopsis thaliana]
A_84_P233709	0.0115279	3.1243	AT5G15190	hypothetical protein[Arabidopsis thaliana]
A_84_P16407	0.0255711	3.1191	AT3G01310	phosphoglycerate mutase-like-like protein[Arabidopsis thaliana]
A_84_P17772	0.0492859	3.1156	AT5G25810	ethylene-responsive transcription factor TINY[Arabidopsis thaliana]
A_84_P20488	0.0316055	3.1154	AT4G31060	ethylene-responsive transcription factor ERF015[Arabidopsis thaliana]
A_84_P22936	0.0482604	3.1142	AT1G11170	hypothetical protein[Arabidopsis thaliana]
A_84_P750319	0.0458476	3.1127	AT1G19630	cytochrome P450, family 722, subfamily A, polypeptide 1[Arabidopsis thaliana]
A_84_P17280	0.0296999	3.1096	AT2G29260	tropine dehydrogenase[Arabidopsis thaliana]
A_84_P140739	0.0166952	3.109	AT5G51780	transcription factor bHLH36[Arabidopsis thaliana]
A_84_P500928	0.0465607	3.1035	AT1G08890	sugar transporter ERD6-like 1[Arabidopsis thaliana]
A_84_P10259	0.0477878	3.1031	AT5G47160	YDG/SRA domain-containing protein[Arabidopsis thaliana]
A_84_P22049	0.037563	3.1013	AT2G18620	geranylgeranyl diphosphate synthase 7[Arabidopsis thaliana]
A_84_P17428	0.0347128	3.0995	AT3G16490	protein IQ-domain 26[Arabidopsis thaliana]
A_84_P588557	0.00750892	3.0985	AT4G36830	GNS1/SUR4 membrane protein[Arabidopsis thaliana]
A_84_P17957	0.0486439	3.0923	AT1G15870	Mitochondrial glycoprotein family protein[Arabidopsis thaliana]
A_84_P289354	0.0389088	3.0892	AT2G15890	maternal effect embryo arrest 14 protein[Arabidopsis thaliana]
A_84_P15926	0.0457025	3.0891	AT5G45970	Rac-like GTP-binding protein ARAC2[Arabidopsis thaliana]
A_84_P115312	0.0290662	3.0869	AT3G47860	chloroplastic lipocalin[Arabidopsis thaliana]
A_84_P159625	0.0118062	3.0857	AT2G19930	RNA-dependent RNA polymerase-like protein[Arabidopsis thaliana]
A_84_P504952	0.0242445	3.0813	AT3G50300	HXXXD-type acyl-transferase-like protein[Arabidopsis thaliana]
A_84_P269820	0.0399683	3.0811	AT3G10940	dual-specificity protein-like phosphatase 3[Arabidopsis thaliana]
A_84_P18283	0.0183879	3.0811	AT2G01170	bidirectional amino acid transporter 1[Arabidopsis thaliana]
A_84_P10481	0.020758	3.0809	AT1G14040	phosphate transporter PHO1-3[Arabidopsis thaliana]
A_84_P12667	0.0186482	3.0808	AT1G26540	agenet domain-containing protein[Arabidopsis thaliana]
A_84_P22471	0.0411419	3.0765	AT1G18370	ATP binding microtubule motor family protein[Arabidopsis thaliana]
A_84_P106502	0.0316938	3.0747	AT3G08570	phototropic-responsive NPH3-like protein[Arabidopsis thaliana]
A_84_P604776	0.0319017	3.0694	AT5G56120	hypothetical protein[Arabidopsis thaliana]
A_84_P503380	0.00974342	3.0662	AT5G08600	U3 ribonucleoprotein (Utp) family protein[Arabidopsis thaliana]
A_84_P20301	0.0197986	3.0595	AT1G02730	1,4-beta-D-xylan synthase[Arabidopsis thaliana]
A_84_P512584	0.0432332	3.0563	AT1G52640	pentatricopeptide repeat-containing protein[Arabidopsis thaliana]
A_84_P16757	0.0466857	3.054	AT5G01200	duplicated SANT DNA-binding domain-containing protein[Arabidopsis thaliana]
A_84_P21904	0.0352855	3.0534	AT1G66020	terpene cyclase, C1 domain-containing protein[Arabidopsis thaliana]
A_84_P543604	0.0299551	3.0519	AT1G47400	hypothetical protein[Arabidopsis thaliana]
A_84_P831705	0.00160192	3.0511	AT3G18900	hypothetical protein[Arabidopsis thaliana]
A_84_P542466	0.0125202	3.0498	AT5G36710	hypothetical protein[Arabidopsis thaliana]
A_84_P14270	0.0175802	3.048	AT1G73040	jacalin-like lectin domain-containing protein[Arabidopsis thaliana]
A_84_P784327	0.0475282	3.048	AT4G18260	cytochrome b561/ferric reductase transmembrane family protein[Arabidopsis thaliana]
A_84_P12706	0.00622613	3.0479	AT3G20240	Mitochondrial substrate carrier family protein[Arabidopsis thaliana]
A_84_P517600	0.0449321	3.0459	AT5G15510	TPX2 (targeting protein for Xklp2) family protein[Arabidopsis thaliana]
A_84_P592665	0.0175893	3.045	AT2G24762	glutamine dumper 4[Arabidopsis thaliana]
A_84_P761666	0.0344162	3.0427	AT3G59765	ncRNA[Arabidopsis thaliana]
A_84_P16781	0.0173476	3.0416	AT1G06460	alpha-crystallin domain 32.1[Arabidopsis thaliana]
A_84_P82789	0.0237671	3.0411	AT4G15830	ARM repeat protein-like protein[Arabidopsis thaliana]
A_84_P767799	0.00151715	3.0392	AT5G23910	ATP binding microtubule motor family protein[Arabidopsis thaliana]
A_84_P19973	0.049928	3.0356	AT1G76540	cyclin-dependent kinase B2-1[Arabidopsis thaliana]
A_84_P21662	0.000286718	3.0299	AT5G61750	germin-like protein subfamily 3 member 4[Arabidopsis thaliana]
A_84_P18155	0.0278602	3.0288	AT1G31690	putative copper amine oxidase[Arabidopsis thaliana]
A_84_P20610	0.0284805	3.0271	AT5G25880	malate dehydrogenase (oxaloacetate-decarboxylating)(NADP+)[Arabidopsis thaliana]
A_84_P13482	0.0490286	3.0266	AT2G38760	annexin D3[Arabidopsis thaliana]
A_84_P18362	0.0287959	3.0244	AT3G23020	pentatricopeptide repeat-containing protein[Arabidopsis thaliana]
A_84_P14848	0.0446454	3.024	AT4G14130	xyloglucan:xyloglucosyl transferase[Arabidopsis thaliana]
A_84_P20921	0.00795745	3.0239	AT1G77520	O-methyltransferase family protein[Arabidopsis thaliana]
A_84_P166213	0.0126467	3.0229	AT5G39210	chlororespiratory reduction 7[Arabidopsis thaliana]
A_84_P546594	0.0243296	3.0217	AT3G24515	putative ubiquitin-conjugating enzyme E2 37[Arabidopsis thaliana]
A_84_P285010	0.0393038	3.0192	AT3G18660	plant glycogenin-like starch initiation protein 1[Arabidopsis thaliana]
A_84_P134895	0.0364924	3.0192	AT4G33260	cell division cycle 20, cofactor of APC complex[Arabidopsis thaliana]
A_84_P767046	0.0478396	3.0175	AT5G45850	hypothetical protein[Arabidopsis thaliana]
A_84_P551996	0.0362564	3.0172	AT4G09060	hypothetical protein[Arabidopsis thaliana]
A_84_P11460	0.0267163	3.0156	AT1G67510	leucine-rich repeat-like protein[Arabidopsis thaliana]
A_84_P12414	0.0263702	3.0138	AT1G50490	ubiquitin-conjugating enzyme E2 20[Arabidopsis thaliana]
A_84_P11462	0.00158984	3.0069	AT1G73690	cyclin-dependent kinase D-1[Arabidopsis thaliana]
A_84_P11672	0.0328588	3.0026	AT2G22920	serine carboxypeptidase-like 12[Arabidopsis thaliana]
A_84_P14393	0.00847913	3.0022	AT2G25880	serine/threonine-protein kinase aurora-2[Arabidopsis thaliana]
A_84_P14408	0.0120563	3.0014	AT2G16990	major facilitator protein[Arabidopsis thaliana]
A_84_P57590	0.016432	3.0001	AT5G27930	putative protein phosphatase 2C 73[Arabidopsis thaliana]
A_84_P13746	0.0283321	2.9993	AT3G59350	protein kinase family protein[Arabidopsis thaliana]
A_84_P17982	0.00480562	2.9969	AT1G77010	pentatricopeptide repeat-containing protein[Arabidopsis thaliana]
A_84_P11502	0.0445735	2.9945	AT1G02690	importin alpha isoform 6[Arabidopsis thaliana]
A_84_P529186	0.00542212	2.9903	AT5G44575	hypothetical protein[Arabidopsis thaliana]
A_84_P236133	0.0229236	2.986	AT1G70420	hypothetical protein[Arabidopsis thaliana]
A_84_P785948	0.0286403	2.986	AT4G26320	arabinogalactan protein 13[Arabidopsis thaliana]
A_84_P158215	0.021771	2.9837	AT5G23575	transmembrane CLPTM1 family protein[Arabidopsis thaliana]
A_84_P175924	0.035355	2.9829	AT2G44745	putative WRKY transcription factor 12[Arabidopsis thaliana]
A_84_P563228	0.0482354	2.9816	AT2G19090	hypothetical protein[Arabidopsis thaliana]
A_84_P613622	0.0331388	2.9749	AT5G48310	hypothetical protein[Arabidopsis thaliana]
A_84_P500157	0.0435182	2.9746	AT1G53140	Dynamin related protein 5A[Arabidopsis thaliana]
A_84_P66364	0.039819	2.97	AT1G49310	hypothetical protein[Arabidopsis thaliana]
A_84_P16040	0.000904468	2.9693	AT2G17840	senescence/dehydration related protein[Arabidopsis thaliana]
A_84_P13866	0.0333025	2.9626	AT4G30660	putative low temperature and salt responsive protein[Arabidopsis thaliana]
A_84_P751348	0.0173049	2.9621	AT1G22370	UDP-glucosyl transferase 85A5[Arabidopsis thaliana]
A_84_P547870	0.0163206	2.9596	AT5G60150	hypothetical protein[Arabidopsis thaliana]
A_84_P586644	0.0108897	2.9595	AT3G53232	protein rotundifolia like 1[Arabidopsis thaliana]
A_84_P18126	0.0467407	2.9589	AT1G18250	Thaumatin-like protein[Arabidopsis thaliana]
A_84_P15168	0.0441708	2.957	AT1G05300	zinc transporter 5[Arabidopsis thaliana]
A_84_P70304	0.0301859	2.9562	AT3G21310	Core-2/I-branching beta-1,6-N-acetylglucosaminyltransferase family protein[Arabidopsis thaliana]
A_84_P12942	0.0276333	2.9544	AT4G35620	cyclin-B2-2[Arabidopsis thaliana]
A_84_P836109	0.0345392	2.9525	AT4G13990	Exostosin family protein[Arabidopsis thaliana]
A_84_P15989	0.00756242	2.9522	AT5G62350	invertase/pectin methylesterase inhibitor family protein / DC 1.2-like protein[Arabidopsis thaliana]
A_84_P11878	0.0103965	2.9504	AT4G00480	transcription factor MYC1[Arabidopsis thaliana]
A_84_P582417	0.0131428	2.9486	AT5G26230	hypothetical protein[Arabidopsis thaliana]
A_84_P195544	0.0105878	2.9478	AT4G02800	hypothetical protein[Arabidopsis thaliana]
A_84_P569414	0.0219793	2.9468	AT2G01610	invertase/pectin methylesterase inhibitor-like protein[Arabidopsis thaliana]
A_84_P230519	0.0282336	2.9466	AT5G56490	D-arabinono-1,4-lactone oxidase family protein[Arabidopsis thaliana]
A_84_P23992	0.0406785	2.9384	AT3G05640	putative protein phosphatase 2C 34[Arabidopsis thaliana]
A_84_P756692	0.0266098	2.9381	AT2G07170	armadillo/beta-catenin-like repeat-containing protein[Arabidopsis thaliana]
A_84_P769609	0.0427341	2.9377	AT5G53048	ncRNA[Arabidopsis thaliana]
A_84_P822854	0.0339696	2.9374	AT3G13000	hypothetical protein[Arabidopsis thaliana]
A_84_P13840	0.0297	2.9373	AT4G25150	HAD superfamily, subfamily IIIB acid phosphatase[Arabidopsis thaliana]
A_84_P222609	0.0364281	2.9349	AT1G24265	hypothetical protein[Arabidopsis thaliana]
A_84_P21714	0.0232039	2.9337	AT2G17280	phosphoglycerate mutase-like protein[Arabidopsis thaliana]
A_84_P18506	0.0414346	2.9335	AT4G03100	Rho GTPase activating protein with PAK-box/P21-Rho-binding domain[Arabidopsis thaliana]
A_84_P10989	0.0469557	2.9325	AT4G21270	kinesin 1[Arabidopsis thaliana]
A_84_P15025	0.00179701	2.9324	AT5G58700	phosphoinositide phospholipase C 4[Arabidopsis thaliana]
A_84_P20781	0.00499987	2.9304	AT1G02205	CER1 protein[Arabidopsis thaliana]
A_84_P20194	0.0272385	2.9257	AT3G01570	oleosin 5[Arabidopsis thaliana]
A_84_P14587	0.0448929	2.9251	AT3G14440	9-cis-epoxycarotenoid dioxygenase NCED3[Arabidopsis thaliana]
A_84_P23710	0.0434623	2.9243	AT1G54330	NAC domain containing protein 20[Arabidopsis thaliana]
A_84_P275770	0.0425833	2.9236	AT1G12730	GPI transamidase subunit PIG-U[Arabidopsis thaliana]
A_84_P22192	0.0137482	2.9229	AT3G44050	kinesin motor protein-like protein[Arabidopsis thaliana]
A_84_P596836	0.0264741	2.92	AT3G48260	putative serine/threonine-protein kinase WNK3[Arabidopsis thaliana]
A_84_P21631	0.0079844	2.9165	AT1G50240	Protein kinase family protein with ARM repeat domain[Arabidopsis thaliana]
A_84_P531516	0.023469	2.9145	AT3G25700	aspartyl protease family protein[Arabidopsis thaliana]
A_84_P524611	0.0425535	2.9121	AT4G30700	pentatricopeptide repeat-containing protein[Arabidopsis thaliana]
A_84_P766827	0.00789838	2.9086	AT5G23230	nicotinamidase 2[Arabidopsis thaliana]
A_84_P265870	0.0172528	2.9065	AT2G14520	CBS and transporter associated domain-containing protein[Arabidopsis thaliana]
A_84_P251495	0.0413199	2.9054	AT3G02640	hypothetical protein[Arabidopsis thaliana]
A_84_P586034	0.0415574	2.9029	AT5G44010	hypothetical protein[Arabidopsis thaliana]
A_84_P97886	0.0435452	2.8992	AT2G40130	heat shock-related protein[Arabidopsis thaliana]
A_84_P18685	0.0227159	2.8985	AT5G11510	myb domain protein 3r-4[Arabidopsis thaliana]
A_84_P12680	0.0232782	2.8978	AT3G29030	expansin A5[Arabidopsis thaliana]
A_84_P14375	0.0407195	2.8948	AT1G57820	E3 ubiquitin-protein ligase ORTHRUS 2[Arabidopsis thaliana]
A_84_P516786	0.0452468	2.8925	AT5G45700	haloacid dehalogenase-like hydrolase domain-containing protein[Arabidopsis thaliana]
A_84_P10633	0.0161626	2.89	AT2G16780	histone-binding protein RBBP4[Arabidopsis thaliana]
A_84_P19729	0.0221895	2.8881	AT5G51210	oleosin3[Arabidopsis thaliana]
A_84_P18019	0.00393569	2.8868	AT1G09190	pentatricopeptide repeat-containing protein[Arabidopsis thaliana]
A_84_P12265	0.0426439	2.8847	AT1G67660	Restriction endonuclease, type II-like protein[Arabidopsis thaliana]
A_84_P160413	0.0486521	2.8844	AT3G44750	histone deacetylase HDT1[Arabidopsis thaliana]
A_84_P16850	0.0132212	2.8833	AT5G40020	pathogenesis-related thaumatin-like protein[Arabidopsis thaliana]
A_84_P21480	0.0419806	2.8831	AT4G17090	beta-amylase 3[Arabidopsis thaliana]
A_84_P19108	0.015481	2.8816	AT1G30280	chaperone DnaJ-domain-containing protein[Arabidopsis thaliana]
A_84_P12302	0.0256842	2.8795	AT1G62510	bifunctional inhibitor/lipid-transfer protein/seed storage 2S albumin-like protein[Arabidopsis thali
A_84_P80109	0.0318127	2.8762	AT5G40630	ubiquitin family protein[Arabidopsis thaliana]
A_84_P22571	0.0150483	2.8758	AT5G52310	low-temperature-responsive protein 78/desiccation-responsive protein 29A[Arabidopsis thaliana]
A_84_P18829	0.0385817	2.8755	AT5G62920	two-component response regulator ARR6[Arabidopsis thaliana]
A_84_P17493	0.0256546	2.8741	AT3G51280	tetratricopeptide repeat domain-containing protein[Arabidopsis thaliana]
A_84_P131556	0.00294474	2.874	AT2G42570	protein trichome birefringence-like 39[Arabidopsis thaliana]
A_84_P17723	0.00666473	2.8708	AT5G07030	aspartyl protease family protein[Arabidopsis thaliana]
A_84_P14401	0.0498957	2.868	AT2G15630	pentatricopeptide repeat-containing protein[Arabidopsis thaliana]
A_84_P10977	0.0137685	2.8625	AT4G18270	phospho-N-acetylmuramoyl-pentapeptide-transferase-like protein[Arabidopsis thaliana]
A_84_P765186	0.0180921	2.8615	AT4G37225	ncRNA[Arabidopsis thaliana]
A_84_P19510	0.0422923	2.861	AT4G24175	hypothetical protein[Arabidopsis thaliana]
A_84_P19482	0.0406836	2.8595	AT4G13300	terpenoid synthase 13[Arabidopsis thaliana]
A_84_P146119	0.0130046	2.8594	AT1G78930	Mitochondrial transcription termination factor family protein[Arabidopsis thaliana]
A_84_P15138	0.0267731	2.859	AT1G03780	targeting protein for XKLP2[Arabidopsis thaliana]
A_84_P525543	0.015175	2.8584	AT5G09270	hypothetical protein[Arabidopsis thaliana]
A_84_P754686	0.0270188	2.8562	AT1G71528	ncRNA[Arabidopsis thaliana]
A_84_P17679	0.0382215	2.8535	AT4G38660	pathogenesis-related thaumatin-like protein[Arabidopsis thaliana]
A_84_P246705	0.0436345	2.8495	AT3G53980	bifunctional inhibitor/lipid-transfer protein/seed storage 2S albumin-like protein[Arabidopsis thali
A_84_P555759	0.0476662	2.8474	AT5G39350	pentatricopeptide repeat-containing protein[Arabidopsis thaliana]
A_84_P241489	0.0492518	2.8462	AT4G24130	hypothetical protein[Arabidopsis thaliana]
A_84_P15528	0.0212847	2.8462	AT3G20440	Alpha amylase family protein[Arabidopsis thaliana]
A_84_P23342	0.0488059	2.8442	AT4G34950	major facilitator family protein[Arabidopsis thaliana]
A_84_P21570	0.0445842	2.8441	AT5G37500	Potassium channel GORK[Arabidopsis thaliana]
A_84_P108942	0.00404687	2.844	AT1G16630	hypothetical protein[Arabidopsis thaliana]
A_84_P14180	0.0170673	2.8429	AT1G13270	methionine aminopeptidase 1B[Arabidopsis thaliana]
A_84_P567467	0.0334208	2.8394	AT1G16830	pentatricopeptide repeat-containing protein[Arabidopsis thaliana]
A_84_P22720	0.0311904	2.8368	AT1G03410	putative 1-aminocyclopropane-1-carboxylate oxidase[Arabidopsis thaliana]
A_84_P15481	0.0348515	2.8326	AT3G07320	O-Glycosyl hydrolases family 17 protein[Arabidopsis thaliana]
A_84_P272660	0.0196408	2.8292	AT3G42725	Putative membrane lipoprotein[Arabidopsis thaliana]
A_84_P584689	0.0498662	2.8279	AT2G38160	hypothetical protein[Arabidopsis thaliana]
A_84_P14717	0.0294097	2.8255	AT4G01630	putative expansin-A17[Arabidopsis thaliana]
A_84_P786948	0.0459778	2.8243	AT2G01300	hypothetical protein[Arabidopsis thaliana]
A_84_P17900	0.0467057	2.8228	AT5G67150	HXXXD-type acyl-transferase-like protein[Arabidopsis thaliana]
A_84_P22703	0.0264063	2.8198	AT1G31060	protein coding
A_84_P68794	0.0316282	2.8162	AT5G44560	vacuolar protein sorting-associated protein 2-2[Arabidopsis thaliana]
A_84_P157735	0.0267102	2.8161	AT3G51400	hypothetical protein[Arabidopsis thaliana]
A_84_P757131	0.0155751	2.8141	AT2G01913	hypothetical protein[Arabidopsis thaliana]
A_84_P193504	0.0367223	2.8113	AT1G32090	early-responsive to dehydration stress protein (ERD4)[Arabidopsis thaliana]
A_84_P11318	0.011925	2.8112	AT1G35310	MLP-like protein 168[Arabidopsis thaliana]
A_84_P22955	0.0339319	2.8111	AT2G45490	serine/threonine-protein kinase aurora-3[Arabidopsis thaliana]
A_84_P11488	0.013257	2.8089	AT1G74400	pentatricopeptide repeat-containing protein[Arabidopsis thaliana]
A_84_P757762	0.0151215	2.8089	AT2G41312	ncRNA[Arabidopsis thaliana]
A_84_P20420	0.041966	2.8087	AT4G11320	putative cysteine proteinase[Arabidopsis thaliana]
A_84_P19014	0.041371	2.8052	AT1G78480	prenyltransferase-like protein[Arabidopsis thaliana]
A_84_P23333	0.00869366	2.8018	AT4G32830	serine/threonine-protein kinase aurora-1[Arabidopsis thaliana]
A_84_P14837	0.00102505	2.8004	AT4G37750	AP2-like ethylene-responsive transcription factor ANT[Arabidopsis thaliana]
A_84_P11473	0.0485202	2.8	AT1G49650	alpha/beta-hydrolase domain-containing protein[Arabidopsis thaliana]
A_84_P253775	0.0219997	2.7976	AT5G39410	Saccharopine dehydrogenase[Arabidopsis thaliana]
A_84_P753584	0.047987	2.7966	AT1G43765	ncRNA[Arabidopsis thaliana]
A_84_P12933	0.00442941	2.795	AT4G33700	CBS domain-containing protein[Arabidopsis thaliana]
A_84_P220018	0.0393703	2.7949	AT3G55630	DHFS-FPGS homolog D[Arabidopsis thaliana]
A_84_P275810	0.0408684	2.794	AT4G16610	C2H2-like zinc finger protein[Arabidopsis thaliana]
A_84_P63724	0.0260037	2.7888	AT3G58520	ubiquitin thiolesterase[Arabidopsis thaliana]
A_84_P14693	0.00394357	2.788	AT3G59750	concanavalin A-like lectin kinase-like protein[Arabidopsis thaliana]
A_84_P291304	0.019783	2.7815	AT1G29395	cold regulated 314 inner membrane 1[Arabidopsis thaliana]
A_84_P24163	0.01566	2.7762	AT3G62730	hypothetical protein[Arabidopsis thaliana]
A_84_P537769	0.0444267	2.7737	AT3G50420	pentatricopeptide repeat-containing protein[Arabidopsis thaliana]
A_84_P248735	0.0489068	2.7736	AT3G03580	pentatricopeptide repeat-containing protein[Arabidopsis thaliana]
A_84_P22643	0.0304771	2.7712	AT5G20150	SPX domain-containing protein 1[Arabidopsis thaliana]
A_84_P15631	0.0447777	2.7709	AT3G57830	leucine-rich repeat protein kinase-like protein[Arabidopsis thaliana]
A_84_P274090	0.0266562	2.7634	AT1G68430	hypothetical protein[Arabidopsis thaliana]
A_84_P20145	0.00827795	2.7631	AT2G18650	putative RING-H2 finger protein ATL49[Arabidopsis thaliana]
A_84_P12295	0.0328347	2.7617	AT1G64450	glycine-rich uncharacterized protein[Arabidopsis thaliana]
A_84_P16381	0.00201824	2.7614	AT2G34190	nucleobase-ascorbate transporter 2[Arabidopsis thaliana]
A_84_P552122	0.0387106	2.7613	AT5G06620	histone-lysine N-methyltransferase ATXR4[Arabidopsis thaliana]
A_84_P16313	0.0424612	2.7599	AT2G03880	pentatricopeptide repeat-containing protein[Arabidopsis thaliana]
A_84_P16861	0.00966686	2.7582	AT5G43070	WPP domain-containing protein 1[Arabidopsis thaliana]
A_84_P603733	0.0128819	2.7568	AT5G05040	cystatin/monellin-related protein[Arabidopsis thaliana]
A_84_P23279	0.0309017	2.7525	AT4G20430	Subtilase family protein[Arabidopsis thaliana]
A_84_P21363	0.00789833	2.7519	AT4G10630	Glutaredoxin family protein[Arabidopsis thaliana]
A_84_P21802	0.0238276	2.7482	AT1G78780	pathogenesis-related protein[Arabidopsis thaliana]
A_84_P211878	0.0154252	2.7479	AT4G05520	EPS15 homology domain 2 protein[Arabidopsis thaliana]
A_84_P12995	0.0304349	2.7435	AT5G06940	probably inactive leucine-rich repeat receptor-like protein kinase[Arabidopsis thaliana]
A_84_P12163	0.0229016	2.743	AT5G50740	Heavy-metal-associated domain--containing protein[Arabidopsis thaliana]
A_84_P19542	0.017991	2.7418	AT4G31050	Plastidial lipoyltransferase 2[Arabidopsis thaliana]
A_84_P235123	0.0194556	2.7398	AT5G48480	Lactoylglutathione lyase / glyoxalase I-like protein[Arabidopsis thaliana]
A_84_P784216	0.0392297	2.7388	AT5G24780	vegetative storage protein 1[Arabidopsis thaliana]
A_84_P14089	0.0393047	2.7369	AT5G60490	fasciclin-like arabinogalactan protein 12[Arabidopsis thaliana]
A_84_P542792	0.0237083	2.7367	AT1G72670	IQ-domain 8 protein[Arabidopsis thaliana]
A_84_P13655	0.0392023	2.736	AT1G59540	P-loop containing nucleoside triphosphate hydrolase-like protein[Arabidopsis thaliana]
A_84_P10551	0.0453663	2.7359	AT1G76310	cyclin-B2-4[Arabidopsis thaliana]
A_84_P277470	0.0309901	2.7354	AT1G69690	transcription factor TCP15[Arabidopsis thaliana]
A_84_P22442	0.0287568	2.735	AT5G03720	heat shock transcription factor A3[Arabidopsis thaliana]
A_84_P18461	0.0256285	2.7349	AT3G56060	Glucose-methanol-choline (GMC) oxidoreductase family protein[Arabidopsis thaliana]
A_84_P611459	0.0456483	2.7326	AT3G11460	pentatricopeptide repeat-containing protein[Arabidopsis thaliana]
A_84_P751123	0.0106253	2.7292	AT1G10522	hypothetical protein[Arabidopsis thaliana]
A_84_P10667	0.00940115	2.7292	AT2G27990	BEL1-like homeodomain 8[Arabidopsis thaliana]
A_84_P22812	0.00731474	2.7269	AT1G74890	two-component response regulator ARR15[Arabidopsis thaliana]
A_84_P601889	0.0194367	2.7264	AT4G26800	pentatricopeptide repeat-containing protein[Arabidopsis thaliana]
A_84_P19251	0.0163517	2.7255	AT3G02210	COBRA-like protein 1[Arabidopsis thaliana]
A_84_P18006	0.045692	2.7235	AT1G09450	protein kinase family protein[Arabidopsis thaliana]
A_84_P112112	0.0367644	2.7214	AT3G48410	alpha/beta-hydrolase domain-containing protein[Arabidopsis thaliana]
A_84_P17614	0.0256398	2.7206	AT4G23210	cysteine-rich receptor-like protein kinase 13[Arabidopsis thaliana]
A_84_P19276	0.04361	2.7199	AT1G53040	hypothetical protein[Arabidopsis thaliana]
A_84_P93079	0.019457	2.7186	AT1G75240	homeobox protein 33[Arabidopsis thaliana]
A_84_P23097	0.0405964	2.7182	AT1G26760	SET domain protein 35[Arabidopsis thaliana]
A_84_P579600	0.044903	2.7182	AT4G24265	hypothetical protein[Arabidopsis thaliana]
A_84_P830261	0.0425826	2.7181	AT3G05480	cell cycle checkpoint control-like protein[Arabidopsis thaliana]
A_84_P18576	0.0240432	2.7158	AT1G21880	LysM domain-containing GPI-anchored protein 1[Arabidopsis thaliana]
A_84_P20423	0.0239233	2.7151	AT4G12090	Cornichon family protein[Arabidopsis thaliana]
A_84_P230529	0.043766	2.7137	AT4G26530	fructose-bisphosphate aldolase, class I[Arabidopsis thaliana]
A_84_P11920	0.0188859	2.7106	AT4G13860	RNA recognition motif-containing protein[Arabidopsis thaliana]
A_84_P23767	0.0462344	2.7082	AT1G49940	hypothetical protein[Arabidopsis thaliana]
A_84_P22911	0.00913009	2.7065	AT2G14900	gibberellin-regulated protein[Arabidopsis thaliana]
A_84_P11914	0.0305493	2.7062	AT4G12400	putative stress-inducible protein[Arabidopsis thaliana]
A_84_P200714	0.0139295	2.7056	AT5G10580	hypothetical protein[Arabidopsis thaliana]
A_84_P154545	0.0299304	2.7048	AT5G03240	polyubiquitin 3[Arabidopsis thaliana]
A_84_P201098	0.0136107	2.7037	AT4G31820	Phototropic-responsive NPH3 family protein[Arabidopsis thaliana]
A_84_P259850	0.01492	2.7002	AT2G41550	Rho termination factor[Arabidopsis thaliana]
A_84_P789861	0.047524	2.6997	AT4G36570	protein RAD-like 3[Arabidopsis thaliana]
A_84_P13942	0.0425229	2.6974	AT1G06520	glycerol-3-phosphate acyltransferase 1[Arabidopsis thaliana]
A_84_P14767	0.0416154	2.6971	AT4G20880	ethylene-responsive/regulated nuclear protein[Arabidopsis thaliana]
A_84_P19152	0.0321375	2.6952	AT2G22610	Di-glucose binding protein with Kinesin motor domain[Arabidopsis thaliana]
A_84_P13322	0.0493921	2.6948	AT1G21680	DPP6 N-terminal domain-like protein[Arabidopsis thaliana]
A_84_P592228	0.0299679	2.6945	AT5G24280	gamma-irradiation and mitomycin c induced 1[Arabidopsis thaliana]
A_84_P164953	0.0317198	2.694	AT1G49720	abscisic acid-insensitive 5-like protein 4[Arabidopsis thaliana]
A_84_P590035	0.029023	2.6928	AT2G43535	defensin-like protein 196[Arabidopsis thaliana]
A_84_P20410	0.0271054	2.6913	AT1G06080	delta-9 acyl-lipid desaturase 1[Arabidopsis thaliana]
A_84_P563499	0.0435553	2.691	AT4G01730	DHHC-type zinc finger protein[Arabidopsis thaliana]
A_84_P11591	0.00323794	2.6905	AT2G23340	ethylene-responsive transcription factor ERF008[Arabidopsis thaliana]
A_84_P21586	0.0206412	2.6901	AT1G72250	Di-glucose binding protein with Kinesin motor domain[Arabidopsis thaliana]
A_84_P85229	0.00721836	2.6862	AT4G28310	hypothetical protein[Arabidopsis thaliana]
A_84_P181994	0.0239738	2.6854	AT3G02040	senescence-related protein[Arabidopsis thaliana]
A_84_P16370	0.0396829	2.6851	AT2G37510	RNA recognition motif-containing protein[Arabidopsis thaliana]
A_84_P17743	0.00326739	2.685	AT5G12970	calcium-dependent lipid-binding domain-containing plant phosphoribosyltransferase-like protein[Arabi
A_84_P15372	0.0359545	2.6835	AT2G38750	annexin D4[Arabidopsis thaliana]
A_84_P759481	0.0422162	2.6829	AT3G12145	polygalacturonase inhibitory protein-like protein[Arabidopsis thaliana]
A_84_P15425	0.0170662	2.6823	AT1G67750	putative pectate lyase 5[Arabidopsis thaliana]
A_84_P23089	0.0141577	2.6815	AT3G25110	fatA acyl-ACP thioesterase[Arabidopsis thaliana]
A_84_P172251	0.0333421	2.6804	AT1G09470	hypothetical protein[Arabidopsis thaliana]
A_84_P20961	0.0432241	2.6796	AT1G33440	putative peptide/nitrate transporter[Arabidopsis thaliana]
A_84_P10530	0.0437948	2.6791	AT1G75780	tubulin beta[Arabidopsis thaliana]
A_84_P137229	0.0494359	2.679	AT5G42370	calcineurin-like metallo-phosphoesterase-like protein[Arabidopsis thaliana]
A_84_P19335	0.0143671	2.6758	AT3G22900	DNA-directed RNA polymerase II subunit G[Arabidopsis thaliana]
A_84_P535560	0.0397157	2.6741	AT1G14970	O-fucosyltransferase family protein[Arabidopsis thaliana]
A_84_P189604	0.0115954	2.6738	AT2G42710	ribosomal protein .1/L10 family protein[Arabidopsis thaliana]
A_84_P22490	0.0020096	2.6716	AT1G23380	homeobox protein knotted-1-like 6[Arabidopsis thaliana]
A_84_P514608	0.0105784	2.6712	AT3G09032	hypothetical protein[Arabidopsis thaliana]
A_84_P597910	0.0260696	2.6675	AT1G68870	SOB five-like 2 protein[Arabidopsis thaliana]
A_84_P22475	0.016758	2.6662	AT5G13830	FtsJ-like methyltransferase family protein[Arabidopsis thaliana]
A_84_P16663	0.0374886	2.6632	AT4G21820	binding / calmodulin binding protein[Arabidopsis thaliana]
A_84_P19878	0.0196677	2.663	AT1G64640	early nodulin-like protein 8[Arabidopsis thaliana]
A_84_P12783	0.0436637	2.6599	AT3G54990	AP2-like ethylene-responsive transcription factor SMZ[Arabidopsis thaliana]
A_84_P21611	0.038005	2.6593	AT5G48320	cysteine/histidine-rich C1 domain-containing protein[Arabidopsis thaliana]
A_84_P739538	0.0287829	2.658	AT5G66631	pentatricopeptide repeat-containing protein[Arabidopsis thaliana]
A_84_P603285	0.0390311	2.658	AT2G01730	cleavage and polyadenylation specificity factor subunit 3-II[Arabidopsis thaliana]
A_84_P210848	0.0430447	2.657	AT5G22930	hypothetical protein[Arabidopsis thaliana]
A_84_P19576	0.00919903	2.6547	AT4G39940	Adenylyl-sulfate kinase 2[Arabidopsis thaliana]
A_84_P14024	0.0271148	2.6528	AT5G43020	Leucine-rich repeat protein kinase family protein[Arabidopsis thaliana]
A_84_P22394	0.043978	2.6519	AT4G34580	Sec14p-like phosphatidylinositol transfer family protein[Arabidopsis thaliana]
A_84_P833637	0.0403987	2.6517	AT3G51940	hypothetical protein[Arabidopsis thaliana]
A_84_P12817	0.0285363	2.6512	AT3G63160	hypothetical protein[Arabidopsis thaliana]
A_84_P21437	0.042174	2.6465	AT4G31805	WRKY family transcription factor[Arabidopsis thaliana]
A_84_P13659	0.00383127	2.6436	AT3G24000	pentatricopeptide repeat-containing protein[Arabidopsis thaliana]
A_84_P11538	0.00970431	2.6424	AT1G31490	HXXXD-type acyl-transferase-like protein[Arabidopsis thaliana]
A_84_P16988	0.0326874	2.6423	AT5G04330	ferulate-5-hydroxylase[Arabidopsis thaliana]
A_84_P15035	0.00162658	2.6413	AT5G60730	Anion-transporting ATPase[Arabidopsis thaliana]
A_84_P23054	0.0192733	2.6403	AT3G09540	pectate lyase[Arabidopsis thaliana]
A_84_P762707	0.00346425	2.6401	AT3G06868	hypothetical protein[Arabidopsis thaliana]
A_84_P305520	0.0489131	2.6365	AT1G63250	putative DEAD-box ATP-dependent RNA helicase 48[Arabidopsis thaliana]
A_84_P17298	0.0228507	2.6361	AT2G45080	cyclin-U2-1[Arabidopsis thaliana]
A_84_P20987	0.0274143	2.6349	AT1G05490	chromatin remodeling 31[Arabidopsis thaliana]
A_84_P63754	0.0346249	2.6345	AT5G54585	hypothetical protein[Arabidopsis thaliana]
A_84_P17525	0.0407018	2.633	AT3G58650	hypothetical protein[Arabidopsis thaliana]
A_84_P14106	0.048534	2.6325	AT5G64310	arabinogalactan protein 1[Arabidopsis thaliana]
A_84_P18796	0.00149752	2.6321	AT5G54960	pyruvate decarboxylase-2[Arabidopsis thaliana]
A_84_P570764	0.0425151	2.632	AT5G03870	Glutaredoxin family protein[Arabidopsis thaliana]
A_84_P292434	0.00341714	2.632	AT2G47930	arabinogalactan protein 26[Arabidopsis thaliana]
A_84_P15302	0.0322884	2.6311	AT1G20010	tubulin beta-5 chain[Arabidopsis thaliana]
A_84_P230089	0.0338711	2.6307	AT5G18690	arabinogalactan protein 25[Arabidopsis thaliana]
A_84_P18513	0.0151082	2.6301	AT4G05190	kinesin 5[Arabidopsis thaliana]
A_84_P11258	0.0453324	2.6297	AT5G61290	flavin-containing monooxygenase-like protein[Arabidopsis thaliana]
A_84_P22907	0.0363607	2.6296	AT2G29630	thiamine biosynthesis protein ThiC[Arabidopsis thaliana]
A_84_P14091	0.041566	2.6277	AT5G60890	myb domain protein 34[Arabidopsis thaliana]
A_84_P13407	0.00240883	2.6262	AT1G18590	sulfotransferase 17[Arabidopsis thaliana]
A_84_P24138	0.0240545	2.6244	AT3G56330	N2,N2-dimethylguanosine tRNA methyltransferase[Arabidopsis thaliana]
A_84_P503428	0.033817	2.6222	AT5G24105	arabinogalactan protein 41[Arabidopsis thaliana]
A_84_P609531	0.0243803	2.6167	AT2G20480	hypothetical protein[Arabidopsis thaliana]
A_84_P22982	0.041472	2.6166	AT2G21770	cellulose synthase A[Arabidopsis thaliana]
A_84_P765116	0.0294051	2.6152	AT4G12917	ncRNA[Arabidopsis thaliana]
A_84_P21947	0.012904	2.6152	AT1G44110	cyclin-A1-1[Arabidopsis thaliana]
A_84_P216998	0.0264605	2.6148	AT5G24060	pentatricopeptide repeat-containing protein-like protein[Arabidopsis thaliana]
A_84_P21365	0.0215662	2.6143	AT4G11140	ethylene-responsive transcription factor CRF1[Arabidopsis thaliana]
A_84_P11292	0.03156	2.6114	AT5G17160	hypothetical protein[Arabidopsis thaliana]
A_84_P287570	0.013265	2.611	AT5G55180	O-Glycosyl hydrolases family 17 protein[Arabidopsis thaliana]
A_84_P758504	0.0154932	2.6109	AT2G27229	hypothetical protein[Arabidopsis thaliana]
A_84_P761538	0.0106697	2.6109	AT3G22142	bifunctional inhibitor/lipid transfer protein/seed storage protein-like protein[Arabidopsis thaliana
A_84_P529057	0.0483755	2.6099	AT4G37170	pentatricopeptide repeat-containing protein[Arabidopsis thaliana]
A_84_P589834	0.00120665	2.607	AT1G54385	ARM repeat-containing protein[Arabidopsis thaliana]
A_84_P22527	0.0364288	2.6057	AT1G72160	patellin-3[Arabidopsis thaliana]
A_84_P117182	0.0240897	2.6053	AT3G05890	Hydrophobic protein RCI2B[Arabidopsis thaliana]
A_84_P18050	0.0194239	2.6048	AT1G21740	hypothetical protein[Arabidopsis thaliana]
A_84_P62640	0.000890613	2.6014	AT3G48290	cytochrome P450 71A24[Arabidopsis thaliana]
A_84_P12512	0.0117977	2.6011	AT2G29890	villin-1[Arabidopsis thaliana]
A_84_P20081	0.00358876	2.5957	AT2G28620	P-loop containing nucleoside triphosphate hydrolase-like protein[Arabidopsis thaliana]
A_84_P18263	0.0283073	2.5939	AT2G38090	myb/SANT-like DNA-binding domain-containing protein[Arabidopsis thaliana]
A_84_P11090	0.0243078	2.5932	AT5G02190	aspartyl protease family protein[Arabidopsis thaliana]
A_84_P23352	0.0097487	2.5925	AT4G38050	nucleobase-ascorbate transporter 11[Arabidopsis thaliana]
A_84_P516094	0.0423024	2.5915	AT1G26665	Mediator complex, subunit Med10[Arabidopsis thaliana]
A_84_P565934	0.0107832	2.5902	AT2G34010	hypothetical protein[Arabidopsis thaliana]
A_84_P163763	0.034905	2.5857	AT5G48470	hypothetical protein[Arabidopsis thaliana]
A_84_P10999	0.00230659	2.5857	AT4G23750	ethylene-responsive transcription factor CRF2[Arabidopsis thaliana]
A_84_P542172	0.0478504	2.5849	AT3G44713	hypothetical protein[Arabidopsis thaliana]
A_84_P803047	0.0146859	2.5834	AT2G47450	signal recognition particle 43 kDa protein[Arabidopsis thaliana]
A_84_P557066	0.0496255	2.5827	AT2G29125	ROTUNDIFOLIA like 2[Arabidopsis thaliana]
A_84_P19090	0.039122	2.5803	AT1G70430	protein kinase-like protein[Arabidopsis thaliana]
A_84_P101346	0.0466629	2.5802	AT2G44300	xylogen-like protein 10[Arabidopsis thaliana]
A_84_P573423	0.0289026	2.578	AT4G36600	Late embryogenesis abundant (LEA) protein[Arabidopsis thaliana]
A_84_P23188	0.041894	2.5771	AT3G55450	PBS1-like 1 kinase[Arabidopsis thaliana]
A_84_P150938	0.0492129	2.5755	AT1G51055	FBD-like domain family protein[Arabidopsis thaliana]
A_84_P569772	0.0489466	2.5752	AT4G16447	hypothetical protein[Arabidopsis thaliana]
A_84_P575019	0.0258435	2.5728	AT3G49710	pentatricopeptide repeat-containing protein[Arabidopsis thaliana]
A_84_P258980	0.0271022	2.5708	AT3G61550	RING-H2 finger protein ATL68[Arabidopsis thaliana]
A_84_P18221	0.0448618	2.57	AT2G36640	embryonic cell protein 63[Arabidopsis thaliana]
A_84_P553387	0.00143668	2.5697	AT1G64405	hypothetical protein[Arabidopsis thaliana]
A_84_P178234	0.0386102	2.5696	AT4G13800	hypothetical protein[Arabidopsis thaliana]
A_84_P22695	0.0164992	2.5684	AT1G11130	protein STRUBBELIG[Arabidopsis thaliana]
A_84_P16857	0.0307154	2.5684	AT5G41890	GDSL esterase/lipase[Arabidopsis thaliana]
A_84_P22736	0.00702909	2.5675	AT1G09500	Rossmann-fold NAD(P)-binding domain-containing protein[Arabidopsis thaliana]
A_84_P91909	0.0483648	2.563	AT5G64710	Putative endonuclease or glycosyl hydrolase[Arabidopsis thaliana]
A_84_P597644	0.0367288	2.5607	AT5G52547	hypothetical protein[Arabidopsis thaliana]
A_84_P501748	0.0280886	2.5599	AT5G62990	Ubiquitin carboxyl-terminal hydrolase family protein[Arabidopsis thaliana]
A_84_P17161	0.0387103	2.5591	AT1G52750	alpha/beta-hydrolase domain-containing protein[Arabidopsis thaliana]
A_84_P23204	0.0226523	2.5588	AT3G59480	fructokinase[Arabidopsis thaliana]
A_84_P16167	0.0244881	2.5587	AT1G22500	E3 ubiquitin-protein ligase ATL15[Arabidopsis thaliana]
A_84_P12269	0.0125148	2.5585	AT2G07722	hypothetical protein[Arabidopsis thaliana]
A_84_P10755	0.0273423	2.558	AT3G03060	P-loop containing nucleoside triphosphate hydrolase-like protein[Arabidopsis thaliana]
A_84_P15490	0.00263227	2.5574	AT3G08000	RNA recognition motif-containing protein[Arabidopsis thaliana]
A_84_P141259	0.0408186	2.5561	AT1G76250	hypothetical protein[Arabidopsis thaliana]
A_84_P609134	0.0238056	2.5558	AT5G37000	Exostosin family protein[Arabidopsis thaliana]
A_84_P21174	0.0400114	2.5556	AT3G06030	mitogen-activated protein kinase kinase kinase 3[Arabidopsis thaliana]
A_84_P244595	0.0410905	2.5555	AT5G67620	hypothetical protein[Arabidopsis thaliana]
A_84_P79345	0.0346032	2.555	AT1G21600	plastid transcriptionally active 6[Arabidopsis thaliana]
A_84_P565849	0.0110694	2.5522	AT1G78995	hypothetical protein[Arabidopsis thaliana]
A_84_P555238	0.0259795	2.5518	AT2G12400	hypothetical protein[Arabidopsis thaliana]
A_84_P18401	0.0375679	2.5516	AT3G12580	heat shock protein 70-4[Arabidopsis thaliana]
A_84_P602781	0.00771672	2.5478	AT4G24610	hypothetical protein[Arabidopsis thaliana]
A_84_P13526	0.038427	2.5454	AT2G36830	aquaporin TIP1-1[Arabidopsis thaliana]
A_84_P197674	0.0293999	2.5442	AT3G21300	RNA methyltransferase family protein[Arabidopsis thaliana]
A_84_P10055	0.015174	2.5442	AT4G24240	putative WRKY transcription factor 7[Arabidopsis thaliana]
A_84_P76324	0.0347348	2.5438	AT1G31850	putative methyltransferase PMT20[Arabidopsis thaliana]
A_84_P808727	0.0283033	2.5425	AT1G15760	Sterile alpha motif (SAM) domain-containing protein[Arabidopsis thaliana]
A_84_P576249	0.0111069	2.5422	AT5G55820	hypothetical protein[Arabidopsis thaliana]
A_84_P19909	0.0220874	2.539	AT1G04180	YUCCA 9 protein[Arabidopsis thaliana]
A_84_P254510	0.0201793	2.5364	AT1G65370	meprin and TRAF homology domain-containing protein[Arabidopsis thaliana]
A_84_P14854	0.0489877	2.5358	AT4G15910	drought-induced 21 protein[Arabidopsis thaliana]
A_84_P16119	0.0244976	2.5335	AT1G27420	kelch repeat-containing F-box protein[Arabidopsis thaliana]
A_84_P12410	0.0310171	2.533	AT1G75090	DNA-3-methyladenine glycosylase I[Arabidopsis thaliana]
A_84_P16290	0.0290874	2.53	AT2G15970	cold regulated 413 plasma membrane 1[Arabidopsis thaliana]
A_84_P15904	0.000662181	2.5292	AT1G72140	putative peptide/nitrate transporter[Arabidopsis thaliana]
A_84_P16341	0.0245598	2.5287	AT2G31360	delta-9 acyl-lipid desaturase 2[Arabidopsis thaliana]
A_84_P70894	0.0264225	2.5278	AT5G01840	ovate family protein 1[Arabidopsis thaliana]
A_84_P14752	0.0153065	2.5273	AT4G13210	putative pectate lyase 14[Arabidopsis thaliana]
A_84_P557335	0.0226055	2.5263	AT4G12750	Homeodomain-like transcriptional regulator[Arabidopsis thaliana]
A_84_P298204	0.0189725	2.5257	AT3G54260	protein trichome birefringence-like 36[Arabidopsis thaliana]
A_84_P275560	0.0264309	2.5257	AT2G21800	essential meiotic endonuclease 1A[Arabidopsis thaliana]
A_84_P222889	0.043676	2.525	AT1G69210	hypothetical protein[Arabidopsis thaliana]
A_84_P123842	0.0472937	2.5245	AT4G25600	Oxoglutarate/iron-dependent oxygenase[Arabidopsis thaliana]
A_84_P124731	0.0428031	2.5224	AT3G28660	pentatricopeptide repeat-containing protein[Arabidopsis thaliana]
A_84_P534869	0.00148999	2.5224	AT2G16270	hypothetical protein[Arabidopsis thaliana]
A_84_P105486	0.00532409	2.5221	AT3G28370	hypothetical protein[Arabidopsis thaliana]
A_84_P14874	0.0479234	2.5205	AT1G62770	plant invertase/pectin methylesterase inhibitor domain-containing protein[Arabidopsis thaliana]
A_84_P261020	0.0408571	2.5194	AT3G10150	putative inactive purple acid phosphatase 16[Arabidopsis thaliana]
A_84_P218738	0.0274122	2.5194	AT3G49320	Metal-dependent protein hydrolase[Arabidopsis thaliana]
A_84_P51550	0.0267764	2.5193	AT2G40750	WRKY DNA-binding protein 54[Arabidopsis thaliana]
A_84_P14937	0.018284	2.515	AT5G26880	protein agamous-like 26[Arabidopsis thaliana]
A_84_P23696	0.0452785	2.513	AT1G60390	polygalacturonase 1[Arabidopsis thaliana]
A_84_P24066	0.0260077	2.5125	AT3G18600	DEAD-box ATP-dependent RNA helicase 51[Arabidopsis thaliana]
A_84_P22012	0.0217816	2.512	AT2G31180	myb domain protein 14[Arabidopsis thaliana]
A_84_P535920	0.0359977	2.5117	AT3G15550	hypothetical protein[Arabidopsis thaliana]
A_84_P66804	0.0183271	2.5112	AT5G30495	Fcf2 pre-rRNA processing protein[Arabidopsis thaliana]
A_84_P21446	0.0147633	2.5107	AT4G34160	cyclin-D3-1[Arabidopsis thaliana]
A_84_P18827	0.0124155	2.5091	AT5G62370	pentatricopeptide repeat-containing protein[Arabidopsis thaliana]
A_84_P19925	0.0147153	2.5081	AT1G03020	monothiol glutaredoxin-S1[Arabidopsis thaliana]
A_84_P19195	0.0130054	2.5069	AT2G36570	leucine-rich repeat protein kinase-like protein[Arabidopsis thaliana]
A_84_P17990	0.038646	2.5065	AT1G03510	pentatricopeptide repeat-containing protein[Arabidopsis thaliana]
A_84_P194524	0.0206354	2.5059	AT2G29760	pentatricopeptide repeat-containing protein[Arabidopsis thaliana]
A_84_P10479	0.0395157	2.5057	AT1G16330	cyclin B3-1[Arabidopsis thaliana]
A_84_P18039	0.0460776	2.5054	AT1G20930	cyclin-dependent kinase B2-2[Arabidopsis thaliana]
A_84_P19123	0.0241867	2.5041	AT2G05630	ATG8D (autophagy gene 8-related); microtubule binding
A_84_P137179	0.0190134	2.5034	AT5G62550	hypothetical protein[Arabidopsis thaliana]
A_84_P210868	0.0332887	2.5025	AT4G16146	cAMP-regulated phosphoprotein 19-related protein[Arabidopsis thaliana]
A_84_P23067	0.0114772	2.5001	AT3G17360	phragmoplast orienting kinesin 1[Arabidopsis thaliana]
A_84_P761896	0.0393451	2.4982	AT3G19508	hypothetical protein[Arabidopsis thaliana]
A_84_P506289	0.0140409	2.4976	AT1G16530	LOB domain-containing protein 3[Arabidopsis thaliana]
A_84_P18620	0.0234586	2.4973	AT1G48210	serine/threonine protein kinase[Arabidopsis thaliana]
A_84_P596315	0.0365891	2.4941	AT3G05330	cyclin family protein[Arabidopsis thaliana]
A_84_P840621	0.0258237	2.4917	AT1G19530	hypothetical protein[Arabidopsis thaliana]
A_84_P246035	0.0498898	2.4843	AT1G50010	tubulin alpha-2/alpha-4 chain[Arabidopsis thaliana]
A_84_P268810	0.0448496	2.4837	AT4G27560	UDP-glycosyltransferase-like protein[Arabidopsis thaliana]
A_84_P14317	0.0291055	2.483	AT1G69830	alpha-amylase-like 3[Arabidopsis thaliana]
A_84_P22108	0.0443633	2.4816	AT3G05790	lon protease 4[Arabidopsis thaliana]
A_84_P239995	0.0370521	2.4785	AT4G18520	pentatricopeptide repeat-containing protein[Arabidopsis thaliana]
A_84_P18364	0.0158102	2.4776	AT3G12750	zinc transporter 1[Arabidopsis thaliana]
A_84_P21250	0.00666474	2.477	AT3G45230	hydroxyproline-rich glycoprotein family protein[Arabidopsis thaliana]
A_84_P130156	0.0435497	2.4763	AT5G56310	pentatricopeptide repeat-containing protein[Arabidopsis thaliana]
A_84_P23165	0.00432678	2.4749	AT3G50500	serine/threonine-protein kinase SRK2D[Arabidopsis thaliana]
A_84_P19231	0.0402014	2.4746	AT2G26150	heat stress transcription factor A-2[Arabidopsis thaliana]
A_84_P293214	0.000974592	2.4725	AT1G48370	putative metal-nicotianamine transporter YSL8[Arabidopsis thaliana]
A_84_P527390	0.0384355	2.4724	AT5G28490	hypothetical protein[Arabidopsis thaliana]
A_84_P11530	0.018597	2.4724	AT1G78370	glutathione S-transferase TAU 20[Arabidopsis thaliana]
A_84_P21930	0.0260076	2.4717	AT1G02970	Wee1-like protein kinase[Arabidopsis thaliana]
A_84_P597541	0.0485772	2.4704	AT5G15300	pentatricopeptide repeat-containing protein[Arabidopsis thaliana]
A_84_P21666	0.0407041	2.47	AT5G62710	leucine-rich repeat protein kinase-like protein[Arabidopsis thaliana]
A_84_P809905	0.0246836	2.4693	AT3G12120	omega-6 fatty acid desaturase, endoplasmic reticulum[Arabidopsis thaliana]
A_84_P76164	0.0456656	2.4691	AT5G03390	hypothetical protein[Arabidopsis thaliana]
A_84_P17771	0.0448579	2.4673	AT5G25500	hypothetical protein[Arabidopsis thaliana]
A_84_P10001	0.0313057	2.4655	AT1G23350	plant invertase/pectin methylesterase inhibitor domain-containing protein[Arabidopsis thaliana]
A_84_P10591	0.00946518	2.4641	AT1G25360	pentatricopeptide repeat-containing protein[Arabidopsis thaliana]
A_84_P17903	0.0127312	2.462	AT5G14960	DP-E2F-like 2[Arabidopsis thaliana]
A_84_P753441	0.0478331	2.4607	AT1G29785	ncRNA[Arabidopsis thaliana]
A_84_P765231	0.0425636	2.4596	AT4G20320	putative CTP synthase[Arabidopsis thaliana]
A_84_P18616	0.0129357	2.4593	AT4G35730	Regulator of Vps4 activity in the MVB pathway protein[Arabidopsis thaliana]
A_84_P64534	0.0239105	2.4592	AT1G12570	glucose-methanol-choline (GMC) oxidoreductase-like protein[Arabidopsis thaliana]
A_84_P24041	0.0478914	2.4581	AT3G20370	TRAF-like family protein[Arabidopsis thaliana]
A_84_P20697	0.0152683	2.456	AT5G57590	adenosylmethionine-8-amino-7-oxononanoate aminotransferase[Arabidopsis thaliana]
A_84_P765029	0.046738	2.4549	AT4G21065	pentatricopeptide repeat-containing protein[Arabidopsis thaliana]
A_84_P21639	0.0316286	2.4526	AT5G56580	mitogen-activated protein kinase kinase 6[Arabidopsis thaliana]
A_84_P12861	0.000999479	2.452	AT4G12880	early nodulin-like protein 19[Arabidopsis thaliana]
A_84_P12200	0.0117918	2.4509	AT5G60660	putative aquaporin PIP2-4[Arabidopsis thaliana]
A_84_P15243	0.017655	2.4501	AT1G73640	RAB GTPase A6a[Arabidopsis thaliana]
A_84_P18313	0.0108857	2.4489	AT3G10570	cytochrome P450, family 77, subfamily A, polypeptide 6[Arabidopsis thaliana]
A_84_P848702	0.0372845	2.4475	AT1G03310	Isoamylase 2[Arabidopsis thaliana]
A_84_P294864	0.0334479	2.4442	AT4G14150	phragmoplast-associated kinesin-related protein 1[Arabidopsis thaliana]
A_84_P18595	0.0157811	2.4437	AT4G30800	40S ribosomal protein S11-2[Arabidopsis thaliana]
A_84_P14263	0.0407422	2.4417	AT1G13950	translation initiation factor eIF-5A[Arabidopsis thaliana]
A_84_P757480	0.0426839	2.4408	AT2G30432	protein trichomeless 1[Arabidopsis thaliana]
A_84_P806297	0.0125643	2.4388	AT4G18670	leucine-rich repeat extensin-like protein 5[Arabidopsis thaliana]
A_84_P23650	0.0117292	2.4378	AT1G62480	Vacuolar calcium-binding protein-like protein[Arabidopsis thaliana]
A_84_P13171	0.0151036	2.4378	AT5G66770	scarecrow-like protein 4[Arabidopsis thaliana]
A_84_P17733	0.0292366	2.4351	AT5G10080	aspartic proteinase-like protein 1[Arabidopsis thaliana]
A_84_P803776	0.0202121	2.435	AT3G49750	receptor like protein 44[Arabidopsis thaliana]
A_84_P19467	0.0321947	2.4337	AT4G09510	cytosolic invertase 2[Arabidopsis thaliana]
A_84_P23472	0.0364088	2.4334	AT5G40150	peroxidase 63[Arabidopsis thaliana]
A_84_P16349	0.0474395	2.4332	AT2G28080	UDP-glycosyltransferase-like protein[Arabidopsis thaliana]
A_84_P559105	0.00895114	2.4308	AT4G14050	pentatricopeptide repeat-containing protein[Arabidopsis thaliana]
A_84_P840413	0.0423194	2.4303	AT1G20590	putative cyclin[Arabidopsis thaliana]
A_84_P718696	0.00950456	2.4302	AT1G28685	ncRNA[Arabidopsis thaliana]
A_84_P13489	0.0329599	2.4299	AT2G26760	cyclin-B1-4[Arabidopsis thaliana]
A_84_P272260	0.0239095	2.4297	AT3G07640	hypothetical protein[Arabidopsis thaliana]
A_84_P15739	0.0231293	2.4294	AT4G26780	molecular chaperone GrpE[Arabidopsis thaliana]
A_84_P563378	0.0078181	2.4294	AT3G15357	hypothetical protein[Arabidopsis thaliana]
A_84_P843750	0.0295259	2.4287	AT2G43670	carbohydrate-binding X8 domain-containing protein[Arabidopsis thaliana]
A_84_P19324	0.0349603	2.4281	AT3G20150	Kinesin motor family protein[Arabidopsis thaliana]
A_84_P22189	0.0437693	2.4254	AT3G42670	chromatin remodeling 38[Arabidopsis thaliana]
A_84_P16277	0.0119445	2.4243	AT2G43610	putative chitinase[Arabidopsis thaliana]
A_84_P540888	0.0295102	2.4234	AT1G17940	Endosomal targeting BRO1-like domain-containing protein[Arabidopsis thaliana]
A_84_P124012	0.0308306	2.4229	AT5G26790	hypothetical protein[Arabidopsis thaliana]
A_84_P768857	0.0126688	2.4218	AT5G44572	hypothetical protein[Arabidopsis thaliana]
A_84_P17262	0.014911	2.4212	AT2G23350	poly(A) binding protein 4[Arabidopsis thaliana]
A_84_P528200	0.0302578	2.4209	AT5G02200	far-red-elongated hypocotyl1-like protein[Arabidopsis thaliana]
A_84_P607813	0.0390499	2.4207	AT2G36730	pentatricopeptide repeat-containing protein[Arabidopsis thaliana]
A_84_P16698	0.0371985	2.4201	AT4G29700	alkaline-phosphatase-like protein[Arabidopsis thaliana]
A_84_P73804	0.0107461	2.4196	AT5G62165	protein agamous-like 42[Arabidopsis thaliana]
A_84_P23571	0.0328775	2.4183	AT5G66080	putative protein phosphatase 2C 79[Arabidopsis thaliana]
A_84_P92539	0.0439016	2.4183	AT2G21830	Cysteine/Histidine-rich C1 domain family protein[Arabidopsis thaliana]
A_84_P757847	0.0474134	2.4173	AT2G39518	UPF0497 membrane protein[Arabidopsis thaliana]
A_84_P829661	0.0234886	2.4172	AT1G80150	pentatricopeptide repeat-containing protein[Arabidopsis thaliana]
A_84_P13702	0.0236958	2.4171	AT3G49240	pentatricopeptide repeat-containing protein[Arabidopsis thaliana]
A_84_P96816	0.0120437	2.4155	AT4G25760	glutamine dumper 2[Arabidopsis thaliana]
A_84_P21776	0.0139822	2.4134	AT1G80720	Mitochondrial glycoprotein family protein[Arabidopsis thaliana]
A_84_P23913	0.0131491	2.4133	AT2G38870	serine protease inhibitor, potato inhibitor I-type protein[Arabidopsis thaliana]
A_84_P252385	0.0344148	2.4123	AT4G31360	selenium binding protein[Arabidopsis thaliana]
A_84_P591019	0.0208296	2.4123	AT3G20260	hypothetical protein[Arabidopsis thaliana]
A_84_P18279	0.0241968	2.4118	AT2G18890	protein kinase-like protein[Arabidopsis thaliana]
A_84_P21370	0.0195773	2.409	AT4G12320	cytochrome P450, family 706, subfamily A, polypeptide 6[Arabidopsis thaliana]
A_84_P591763	0.0374504	2.4088	AT2G21710	transcription termination factor family protein[Arabidopsis thaliana]
A_84_P765054	0.0285313	2.4085	AT4G26255	ncRNA[Arabidopsis thaliana]
A_84_P751803	0.0484445	2.4084	AT1G52430	Ubiquitin carboxyl-terminal hydrolase-related protein[Arabidopsis thaliana]
A_84_P853466	0.0394473	2.4083	AT5G20250	putative galactinol--sucrose galactosyltransferase 6[Arabidopsis thaliana]
A_84_P17125	0.0254269	2.406	AT1G10970	zinc transporter 4 precursor[Arabidopsis thaliana]
A_84_P532500	0.0446806	2.4049	AT4G02140	hypothetical protein[Arabidopsis thaliana]
A_84_P260410	0.00837863	2.4048	AT1G78450	SOUL heme-binding-like protein[Arabidopsis thaliana]
A_84_P21426	0.044464	2.4039	AT4G29360	glucan endo-1,3-beta-glucosidase 12[Arabidopsis thaliana]
A_84_P15213	0.0465504	2.4036	AT1G47670	Lysine histidine transporter-like 8[Arabidopsis thaliana]
A_84_P24069	0.0480982	2.4026	AT3G16870	GATA transcription factor 17[Arabidopsis thaliana]
A_84_P17132	0.0275259	2.4012	AT1G71990	alpha-(1,4)-fucosyltransferase[Arabidopsis thaliana]
A_84_P16371	0.0199144	2.4011	AT2G46410	transcription factor CPC[Arabidopsis thaliana]
A_84_P20172	0.0342624	2.4002	AT2G34490	cytochrome P450, family 710, subfamily A[Arabidopsis thaliana]
A_84_P20107	0.0215694	2.3998	AT2G32270	zinc transporter 3[Arabidopsis thaliana]
A_84_P756393	0.0317719	2.3995	AT2G34090	maternal effect embryo arrest 18 protein[Arabidopsis thaliana]
A_84_P14796	0.030871	2.3983	AT4G27440	protochlorophyllide reductase B[Arabidopsis thaliana]
A_84_P126431	0.0344577	2.3981	AT1G04820	tubulin alpha-2/alpha-4 chain[Arabidopsis thaliana]
A_84_P20049	0.0140562	2.3978	AT1G26230	TCP-1/cpn60 chaperonin-like protein[Arabidopsis thaliana]
A_84_P266810	0.0493987	2.3965	AT2G21640	hypothetical protein[Arabidopsis thaliana]
A_84_P76134	0.0244039	2.3948	AT4G14270	Polyadenylate-binding protein-interacting protein 2[Arabidopsis thaliana]
A_84_P12256	0.021308	2.3938	AT1G56710	pectin lyase-like protein[Arabidopsis thaliana]
A_84_P583210	0.0103031	2.3927	AT4G33550	bifunctional inhibitor/lipid-transfer protein/seed storage 2S albumin-like protein[Arabidopsis thali
A_84_P18452	0.0295892	2.3926	AT3G54090	fructokinase-like 1[Arabidopsis thaliana]
A_84_P60970	0.03219	2.3919	AT2G47850	zinc finger CCCH domain-containing protein 32[Arabidopsis thaliana]
A_84_P18782	0.0187858	2.3914	AT1G64380	ethylene-responsive transcription factor ERF061[Arabidopsis thaliana]
A_84_P16456	0.0257944	2.3913	AT3G21470	pentatricopeptide repeat-containing protein[Arabidopsis thaliana]
A_84_P20613	0.0431554	2.3899	AT5G27000	kinesin 4[Arabidopsis thaliana]
A_84_P21512	0.0125258	2.3897	AT1G06440	ubiquitin carboxyl-terminal hydrolase-like protein[Arabidopsis thaliana]
A_84_P520318	0.0248843	2.3895	AT5G46115	hypothetical protein[Arabidopsis thaliana]
A_84_P23636	0.0316675	2.3891	AT1G02180	ferredoxin-like protein[Arabidopsis thaliana]
A_84_P826648	0.0484071	2.3891	AT4G14550	auxin-responsive protein IAA14[Arabidopsis thaliana]
A_84_P515737	0.0429303	2.3886	AT4G27010	hypothetical protein[Arabidopsis thaliana]
A_84_P308073	0.0341633	2.3884	AT4G12030	bile acid transporter 5[Arabidopsis thaliana]
A_84_P510181	0.0359904	2.3873	AT3G09162	hypothetical protein[Arabidopsis thaliana]
A_84_P20971	0.032993	2.384	AT1G22340	UDP-glucosyl transferase 85A7[Arabidopsis thaliana]
A_84_P16236	0.00651843	2.3836	AT1G18650	plasmodesmata callose-binding protein 3[Arabidopsis thaliana]
A_84_P592388	0.041555	2.3833	AT5G43250	nuclear factor Y, subunit C13[Arabidopsis thaliana]
A_84_P14869	0.00988888	2.3825	AT5G02050	Mitochondrial glycoprotein family protein[Arabidopsis thaliana]
A_84_P233209	0.0115148	2.3812	AT5G05060	cystatin/monellin-related protein[Arabidopsis thaliana]
A_84_P20649	0.00384469	2.3802	AT5G44350	ethylene-responsive nuclear protein -like protein[Arabidopsis thaliana]
A_84_P17244	0.0259624	2.3795	AT2G33620	AT hook motif DNA-binding family protein[Arabidopsis thaliana]
A_84_P785966	0.0374862	2.379	AT3G48870	Clp ATPase[Arabidopsis thaliana]
A_84_P19370	0.0409863	2.3764	AT3G47690	microtubule end binding protein EB1A[Arabidopsis thaliana]
A_84_P13115	0.0387828	2.3748	AT5G52850	pentatricopeptide repeat-containing protein[Arabidopsis thaliana]
A_84_P507728	0.0264133	2.3746	AT4G23496	protein SPIRAL1-like5[Arabidopsis thaliana]
A_84_P14117	0.0455657	2.3741	AT5G67090	Subtilisin-like serine endopeptidase family protein[Arabidopsis thaliana]
A_84_P18571	0.0119597	2.3732	AT4G25630	rRNA 2'-O-methyltransferase fibrillarin 2[Arabidopsis thaliana]
A_84_P757973	0.0162986	2.3729	AT2G44578	RING/U-box domain-containing protein[Arabidopsis thaliana]
A_84_P12289	0.0422033	2.3716	AT1G06360	delta-9 desaturase-like 5 protein[Arabidopsis thaliana]
A_84_P10878	0.0472916	2.3709	AT3G51930	transducin/WD40 domain-containing protein[Arabidopsis thaliana]
A_84_P118932	0.0251536	2.3709	AT1G46264	heat stress transcription factor B-4[Arabidopsis thaliana]
A_84_P12714	0.0280621	2.3702	AT3G23830	glycine-rich RNA-binding protein 4[Arabidopsis thaliana]
A_84_P159165	0.0315769	2.3672	AT1G17030	hypothetical protein[Arabidopsis thaliana]
A_84_P19076	0.0379806	2.3665	AT1G20610	cyclin-B2-3[Arabidopsis thaliana]
A_84_P105636	0.0158973	2.3659	AT3G16400	Nitrile-specifier protein 1[Arabidopsis thaliana]
A_84_P106252	0.0445638	2.3655	AT3G50890	homeobox protein 28[Arabidopsis thaliana]
A_84_P514409	0.0212926	2.3644	AT1G71060	pentatricopeptide repeat-containing protein[Arabidopsis thaliana]
A_84_P16778	0.0386698	2.3631	AT5G07180	LRR receptor-like serine/threonine-protein kinase ERL2[Arabidopsis thaliana]
A_84_P23892	0.0233358	2.3629	AT2G26730	putative inactive receptor kinase[Arabidopsis thaliana]
A_84_P20514	0.0210048	2.3625	AT4G38010	pentatricopeptide repeat-containing protein[Arabidopsis thaliana]
A_84_P553411	0.0232736	2.3624	AT1G71870	protein novel ion carrier-2[Arabidopsis thaliana]
A_84_P752395	0.0272985	2.3614	AT1G62870	hypothetical protein[Arabidopsis thaliana]
A_84_P19357	0.0230622	2.3609	AT3G44990	xyloglucan:xyloglucosyl transferase[Arabidopsis thaliana]
A_84_P583222	0.00865139	2.359	AT4G36925	hypothetical protein[Arabidopsis thaliana]
A_84_P134445	0.0229692	2.3585	AT5G60760	2-phosphoglycerate kinase-related protein[Arabidopsis thaliana]
A_84_P22600	0.0455007	2.3574	AT5G60120	AP2-like ethylene-responsive transcription factor TOE2[Arabidopsis thaliana]
A_84_P785084	0.021899	2.355	AT2G17240	hypothetical protein[Arabidopsis thaliana]
A_84_P19716	0.000305619	2.3548	AT5G47510	Sec14p-like phosphatidylinositol transfer family protein[Arabidopsis thaliana]
A_84_P16271	0.0460136	2.3546	AT1G73330	drought-repressed 4 protein[Arabidopsis thaliana]
A_84_P16888	0.0245325	2.3527	AT1G29670	GDSL esterase/lipase[Arabidopsis thaliana]
A_84_P10812	0.0122301	2.3524	AT3G13150	pentatricopeptide repeat-containing protein[Arabidopsis thaliana]
A_84_P13916	0.0131715	2.3523	AT4G36430	peroxidase 49[Arabidopsis thaliana]
A_84_P219878	0.0361721	2.3514	AT3G16450	jacalin-like lectin domain-containing protein[Arabidopsis thaliana]
A_84_P13585	0.00184247	2.3511	AT1G01300	aspartyl protease-like protein[Arabidopsis thaliana]
A_84_P750006	0.0492748	2.351	AT1G75250	RAD-like 6 protein[Arabidopsis thaliana]
A_84_P235043	0.0207062	2.3504	AT4G10310	sodium transporter HKT1[Arabidopsis thaliana]
A_84_P732491	0.016955	2.3502	AT5G03995	hypothetical protein[Arabidopsis thaliana]
A_84_P10020	0.0436591	2.3498	AT4G11600	glutathione peroxidase[Arabidopsis thaliana]
A_84_P21738	0.0425121	2.3491	AT3G28345	ABC transporter B family member 15[Arabidopsis thaliana]
A_84_P19395	0.0317075	2.3488	AT3G53530	Chloroplast-targeted copper chaperone protein[Arabidopsis thaliana]
A_84_P294704	0.00946331	2.3487	AT1G54010	GDSL esterase/lipase[Arabidopsis thaliana]
A_84_P22805	0.0442767	2.3485	AT1G80370	cyclin-A2-4[Arabidopsis thaliana]
A_84_P22478	0.0251864	2.3482	AT5G14580	polyribonucleotide nucleotidyltransferase[Arabidopsis thaliana]
A_84_P116602	0.0228084	2.348	AT2G01830	histidine kinase 4[Arabidopsis thaliana]
A_84_P22037	0.0282914	2.348	AT2G17620	cyclin-B2-1[Arabidopsis thaliana]
A_84_P11257	0.0215313	2.3465	AT1G01840	hypothetical protein[Arabidopsis thaliana]
A_84_P17177	0.0276639	2.3462	AT1G33350	pentatricopeptide repeat-containing protein[Arabidopsis thaliana]
A_84_P13089	0.041215	2.3444	AT5G45730	cysteine/histidine-rich C1 domain-containing protein[Arabidopsis thaliana]
A_84_P11811	0.0269306	2.3421	AT3G48970	heavy metal transport/detoxification domain-containing protein[Arabidopsis thaliana]
A_84_P13039	0.0223728	2.342	AT5G24420	6-phosphogluconolactonase 5[Arabidopsis thaliana]
A_84_P12727	0.00299789	2.3418	AT3G06100	putative aquaporin NIP7-1[Arabidopsis thaliana]
A_84_P21252	0.0256273	2.3417	AT3G45680	major facilitator protein[Arabidopsis thaliana]
A_84_P534722	0.0369233	2.341	AT1G32415	pentatricopeptide repeat-containing protein[Arabidopsis thaliana]
A_84_P800524	0.00547493	2.3407	AT3G49550	hypothetical protein[Arabidopsis thaliana]
A_84_P14235	0.026628	2.3403	AT1G61820	beta glucosidase 46[Arabidopsis thaliana]
A_84_P19543	0.0490867	2.3357	AT4G31240	putative nucleoredoxin 3[Arabidopsis thaliana]
A_84_P757899	0.0337944	2.3342	AT2G47895	ncRNA[Arabidopsis thaliana]
A_84_P546814	0.0391785	2.3305	AT4G39952	pentatricopeptide repeat-containing protein[Arabidopsis thaliana]
A_84_P152088	0.0139941	2.3259	AT3G54390	sequence-specific DNA binding transcription factor[Arabidopsis thaliana]
A_84_P22634	0.0403497	2.3253	AT5G15530	biotin carboxyl carrier protein of acetyl-CoA carboxylase 2[Arabidopsis thaliana]
A_84_P18302	0.0130275	2.3228	AT3G03630	cysteine synthase A[Arabidopsis thaliana]
A_84_P590334	0.00525831	2.3225	AT4G33625	hypothetical protein[Arabidopsis thaliana]
A_84_P19225	0.0416351	2.3222	AT1G07370	proliferating cellular nuclear antigen 1[Arabidopsis thaliana]
A_84_P171303	0.00833831	2.3213	AT2G22400	S-adenosylmethionine-dependent methyltransferase domain-containing protein[Arabidopsis thaliana]
A_84_P583408	0.0220596	2.321	AT5G59305	hypothetical protein[Arabidopsis thaliana]
A_84_P795128	0.01561	2.3201	AT4G34640	Squalene synthase[Arabidopsis thaliana]
A_84_P509962	0.0390983	2.3187	AT1G65120	Ubiquitin carboxyl-terminal hydrolase-related protein[Arabidopsis thaliana]
A_84_P293174	0.0476011	2.3171	AT2G02100	defensin-like protein 2[Arabidopsis thaliana]
A_84_P598300	0.00287125	2.3169	AT4G13650	pentatricopeptide repeat-containing protein[Arabidopsis thaliana]
A_84_P128051	0.0304837	2.316	AT3G54780	C3HC4-type RING finger protein[Arabidopsis thaliana]
A_84_P18118	0.0421804	2.3126	AT1G56430	nicotianamine synthase[Arabidopsis thaliana]
A_84_P23770	0.00694721	2.3115	AT1G48750	bifunctional inhibitor/lipid-transfer protein/seed storage 2S albumin-like protein[Arabidopsis thali
A_84_P17942	0.0305333	2.311	AT1G24625	zinc finger protein 7[Arabidopsis thaliana]
A_84_P18312	0.0198118	2.3099	AT3G02020	aspartokinase 3[Arabidopsis thaliana]
A_84_P13735	0.0489325	2.3094	AT3G56370	leucine-rich repeat protein kinase-like protein[Arabidopsis thaliana]
A_84_P22087	0.031008	2.3093	AT3G10190	putative calcium-binding protein CML36[Arabidopsis thaliana]
A_84_P20333	0.0430794	2.3087	AT3G51720	hypothetical protein[Arabidopsis thaliana]
A_84_P13392	0.00020718	2.3085	AT1G13790	XH/XS domain-containing protein[Arabidopsis thaliana]
A_84_P20677	0.00940836	2.3083	AT5G51750	subtilase 1.3[Arabidopsis thaliana]
A_84_P22728	0.0290543	2.3082	AT1G09750	aspartyl protease-like protein[Arabidopsis thaliana]
A_84_P12717	0.0489846	2.3079	AT3G18610	nucleolin[Arabidopsis thaliana]
A_84_P59490	0.0458854	2.3078	AT5G52990	vesicle-associated membrane protein-like protein[Arabidopsis thaliana]
A_84_P23323	0.012073	2.3076	AT1G43790	tracheary element differentiation-related 6 protein[Arabidopsis thaliana]
A_84_P754986	0.0199872	2.3067	AT2G23040	hypothetical protein[Arabidopsis thaliana]
A_84_P23094	0.0185851	2.3063	AT3G12860	NOP56-like pre RNA processing ribonucleoprotein[Arabidopsis thaliana]
A_84_P19820	0.039896	2.3058	AT1G54960	NPK1-related protein kinase 2[Arabidopsis thaliana]
A_84_P19790	0.0484809	2.3058	AT5G66690	coniferyl-alcohol glucosyltransferase[Arabidopsis thaliana]
A_84_P132245	0.0300097	2.3036	AT5G50940	RNA-binding KH domain-containing protein[Arabidopsis thaliana]
A_84_P511310	0.0354322	2.3036	AT4G32785	hypothetical protein[Arabidopsis thaliana]
A_84_P223969	0.0111978	2.3033	AT4G00400	glycerol-3-phosphate acyltransferase[Arabidopsis thaliana]
A_84_P766910	0.0272257	2.3026	AT5G63300	ribosomal protein S21 family protein[Arabidopsis thaliana]
A_84_P20191	0.0222777	2.3021	AT3G01140	myb domain protein 106[Arabidopsis thaliana]
A_84_P52190	0.0214413	2.3021	AT3G16460	jacalin-like lectin domain-containing protein[Arabidopsis thaliana]
A_84_P19649	0.0465225	2.3019	AT5G18700	Protein kinase family protein with ARM repeat domain[Arabidopsis thaliana]
A_84_P809730	0.0300072	2.3014	AT5G14920	gibberellin-regulated protein[Arabidopsis thaliana]
A_84_P21234	0.00864012	2.3008	AT3G18850	lysocardiolipin and lysophospholipid acyltransferase[Arabidopsis thaliana]
A_84_P21787	0.0431497	2.3007	AT1G04570	integral membrane transporter family protein[Arabidopsis thaliana]
A_84_P67984	0.0334959	2.3	AT2G32650	RmlC-like cupin-like protein[Arabidopsis thaliana]
A_84_P10206	0.0494501	2.2998	AT5G25160	zinc finger protein 3[Arabidopsis thaliana]
A_84_P10765	0.0111005	2.2988	AT3G09780	serine/threonine-protein kinase-like protein CCR1[Arabidopsis thaliana]
A_84_P20801	0.0228049	2.2988	AT1G13330	homologous-pairing protein 2[Arabidopsis thaliana]
A_84_P130326	0.0275935	2.2974	AT1G71260	protein WHIRLY 2[Arabidopsis thaliana]
A_84_P19411	0.0175685	2.2972	AT3G57060	condensin complex subunit 1[Arabidopsis thaliana]
A_84_P553543	0.0468224	2.2965	AT2G38620	cyclin-dependent kinase B1-2[Arabidopsis thaliana]
A_84_P10498	0.0269489	2.2961	AT1G16060	AP2-like ethylene-responsive transcription factor[Arabidopsis thaliana]
A_84_P226439	0.0413839	2.2956	AT1G73360	homeobox-leucine zipper protein HDG11[Arabidopsis thaliana]
A_84_P17650	0.0344501	2.2952	AT4G31020	esterase/lipase domain-containing protein[Arabidopsis thaliana]
A_84_P17113	0.0436173	2.2951	AT1G22490	transcription factor bHLH94[Arabidopsis thaliana]
A_84_P606561	0.00743245	2.2948	AT5G59845	gibberellin-regulated protein[Arabidopsis thaliana]
A_84_P601718	0.0380738	2.2941	AT3G23740	hypothetical protein[Arabidopsis thaliana]
A_84_P174101	0.0330477	2.2938	AT1G55330	arabinogalactan protein 21[Arabidopsis thaliana]
A_84_P765637	0.033008	2.2925	AT4G31248	ncRNA[Arabidopsis thaliana]
A_84_P560726	0.009939	2.2915	AT3G13980	hypothetical protein[Arabidopsis thaliana]
A_84_P827485	0.00958621	2.2913	AT2G47010	hypothetical protein[Arabidopsis thaliana]
A_84_P21285	0.0188617	2.2905	AT3G53220	thioredoxin-like 3-3[Arabidopsis thaliana]
A_84_P544057	0.0450336	2.2892	AT4G14820	pentatricopeptide repeat-containing protein[Arabidopsis thaliana]
A_84_P12420	0.00820114	2.2889	AT1G14730	Cytochrome b561/ferric reductase transmembrane-like protein[Arabidopsis thaliana]
A_84_P822593	0.0279372	2.2886	AT5G57685	glutamine dumper 3[Arabidopsis thaliana]
A_84_P503065	0.0272297	2.2866	AT3G05470	formin-like protein 11[Arabidopsis thaliana]
A_84_P844075	0.00899541	2.2852	AT2G47300	ribonuclease P[Arabidopsis thaliana]
A_84_P546019	0.0463807	2.2852	AT5G37570	pentatricopeptide repeat-containing protein[Arabidopsis thaliana]
A_84_P21857	0.0356591	2.285	AT1G69770	DNA (cytosine-5)-methyltransferase CMT3[Arabidopsis thaliana]
A_84_P141979	0.0229143	2.285	AT5G65390	arabinogalactan protein 7[Arabidopsis thaliana]
A_84_P287250	0.0370373	2.2837	AT4G22760	pentatricopeptide repeat-containing protein[Arabidopsis thaliana]
A_84_P268780	0.0408388	2.2836	AT1G45010	TRAM, LAG1 and CLN8 (TLC) lipid-sensing domain containing protein[Arabidopsis thaliana]
A_84_P852880	0.0443086	2.282	AT2G03340	WRKY DNA-binding protein 3[Arabidopsis thaliana]
A_84_P792067	0.0368506	2.2819	AT3G23450	hypothetical protein[Arabidopsis thaliana]
A_84_P93029	0.0462914	2.2808	AT5G39760	homeobox protein 23[Arabidopsis thaliana]
A_84_P16775	0.02208	2.279	AT5G06510	nuclear transcription factor Y subunit A-10[Arabidopsis thaliana]
A_84_P24145	0.00343518	2.2784	AT3G58100	glucan endo-1,3-beta-glucosidase-like protein 1[Arabidopsis thaliana]
A_84_P102416	0.0275861	2.2783	AT2G42610	hypothetical protein[Arabidopsis thaliana]
A_84_P15170	0.0382471	2.2783	AT1G10090	Early-responsive to dehydration stress protein (ERD4)[Arabidopsis thaliana]
A_84_P12981	0.00791021	2.278	AT5G02430	transducin/WD40 domain-containing protein[Arabidopsis thaliana]
A_84_P16877	0.0197442	2.277	AT5G47240	nudix hydrolase 8[Arabidopsis thaliana]
A_84_P13390	0.0344128	2.2769	AT1G14620	protein decoy[Arabidopsis thaliana]
A_84_P284470	0.0285144	2.2764	AT5G05250	hypothetical protein[Arabidopsis thaliana]
A_84_P560530	0.0224814	2.2751	AT1G76740	hypothetical protein[Arabidopsis thaliana]
A_84_P18209	0.0368138	2.2743	AT2G38550	Transmembrane proteins 14C[Arabidopsis thaliana]
A_84_P11098	0.0167409	2.2743	AT5G04770	cationic amino acid transporter 6[Arabidopsis thaliana]
A_84_P765164	0.0351307	2.2708	AT4G17085	Putative membrane lipoprotein[Arabidopsis thaliana]
A_84_P852126	0.0124019	2.27	AT3G27280	prohibitin 4[Arabidopsis thaliana]
A_84_P20992	0.0441455	2.2693	AT1G25320	leucine-rich repeat protein kinase-like protein[Arabidopsis thaliana]
A_84_P10412	0.0229777	2.2692	AT1G03830	guanylate-binding protein[Arabidopsis thaliana]
A_84_P13465	0.0148193	2.2682	AT2G35120	glycine cleavage system H protein[Arabidopsis thaliana]
A_84_P23733	0.0444978	2.2665	AT1G80050	adenine phosphoribosyltransferase 2[Arabidopsis thaliana]
A_84_P18690	0.0382075	2.2663	AT5G13400	putative peptide/nitrate transporter[Arabidopsis thaliana]
A_84_P751955	0.0481692	2.2662	AT1G12080	Vacuolar calcium-binding protein-like protein[Arabidopsis thaliana]
A_84_P23843	0.0188266	2.2654	AT2G03200	aspartyl protease-like protein[Arabidopsis thaliana]
A_84_P177964	0.0119973	2.2643	AT2G15440	hypothetical protein[Arabidopsis thaliana]
A_84_P21217	0.0492376	2.263	AT3G28860	ABC transporter B family member 19[Arabidopsis thaliana]
A_84_P22324	0.0255369	2.262	AT4G18240	starch synthase 4[Arabidopsis thaliana]
A_84_P13584	0.0344818	2.2617	AT3G01930	major facilitator protein[Arabidopsis thaliana]
A_84_P14110	0.0208698	2.2612	AT5G65350	histone H3[Arabidopsis thaliana]
A_84_P258730	0.0439269	2.2599	AT5G07400	forkhead-associated domainand FHA domain-containing protein[Arabidopsis thaliana]
A_84_P583696	0.0409815	2.2585	AT2G01740	pentatricopeptide repeat-containing protein[Arabidopsis thaliana]
A_84_P20919	0.00803267	2.2577	AT1G76550	pyrophosphate--fructose-6-phosphate 1-phosphotransferase[Arabidopsis thaliana]
A_84_P75684	0.0339787	2.2575	AT4G17220	microtubule-associated proteins 70-5[Arabidopsis thaliana]
A_84_P830181	0.0429493	2.2569	AT1G10000	Ribonuclease H-like protein[Arabidopsis thaliana]
A_84_P11475	0.033282	2.2563	AT1G14700	purple acid phosphatase 3[Arabidopsis thaliana]
A_84_P758488	0.0376691	2.2561	AT2G18969	hypothetical protein[Arabidopsis thaliana]
A_84_P586094	0.0373393	2.2552	AT5G61400	pentatricopeptide repeat-containing protein[Arabidopsis thaliana]
A_84_P17208	0.0486183	2.2537	AT1G25250	ribonuclease P subunit RPR2[Arabidopsis thaliana]
A_84_P14443	0.0488743	2.2533	AT2G29310	tropine dehydrogenase[Arabidopsis thaliana]
A_84_P521249	0.00220732	2.2533	AT5G54400	S-adenosyl-L-methionine-dependent methyltransferase-like protein[Arabidopsis thaliana]
A_84_P789698	0.00709797	2.2533	AT1G72416	chaperone DnaJ-domain containing protein[Arabidopsis thaliana]
A_84_P11012	0.0334435	2.253	AT4G26520	fructose-bisphosphate aldolase, cytoplasmic isozyme[Arabidopsis thaliana]
A_84_P17735	0.0164904	2.2518	AT5G10530	concanavalin A-like lectin kinase-like protein[Arabidopsis thaliana]
A_84_P765278	0.0410724	2.2514	AT4G20325	ribonuclease H2 subunit B[Arabidopsis thaliana]
A_84_P17561	0.0335525	2.2499	AT4G03330	syntaxin-123[Arabidopsis thaliana]
A_84_P61480	0.0398367	2.2486	AT4G39550	F-box/kelch-repeat protein[Arabidopsis thaliana]
A_84_P189584	0.0395456	2.248	AT2G24440	selenium binding protein[Arabidopsis thaliana]
A_84_P832924	0.0320019	2.2474	AT1G23280	MAK16 protein-like protein[Arabidopsis thaliana]
A_84_P178164	0.0133843	2.247	AT1G70850	MLP-like protein 34[Arabidopsis thaliana]
A_84_P18717	0.0307676	2.2464	AT1G01110	protein IQ-domain 18[Arabidopsis thaliana]
A_84_P803482	0.0363702	2.2462	AT2G05810	armadillo/beta-catenin-like repeats-containing protein[Arabidopsis thaliana]
A_84_P766764	0.0442841	2.2458	AT5G54930	AT hook motif-containing protein[Arabidopsis thaliana]
A_84_P561689	0.0114825	2.2454	AT3G52110	hypothetical protein[Arabidopsis thaliana]
A_84_P208548	0.0114002	2.2452	AT5G64900	elicitor peptide 1[Arabidopsis thaliana]
A_84_P827965	0.0374859	2.2449	AT3G26932	dsRNA-binding protein 3[Arabidopsis thaliana]
A_84_P271470	0.00908085	2.2442	AT3G58590	pentatricopeptide repeat-containing protein[Arabidopsis thaliana]
A_84_P10466	0.0485277	2.2441	AT1G10460	germin-like protein subfamily 1 member 1[Arabidopsis thaliana]
A_84_P11705	0.021462	2.2434	AT3G10870	methyl esterase 17[Arabidopsis thaliana]
A_84_P13110	0.0443515	2.2386	AT5G51350	putative leucine-rich repeat transmembrane protein kinase[Arabidopsis thaliana]
A_84_P762886	0.0497811	2.2375	AT3G44716	hypothetical protein[Arabidopsis thaliana]
A_84_P17795	0.0445046	2.2367	AT5G39840	putative ATP-dependent RNA helicase[Arabidopsis thaliana]
A_84_P537652	0.0316936	2.2362	AT3G04620	Alba DNA/RNA-binding protein[Arabidopsis thaliana]
A_84_P556476	0.00764403	2.2342	AT4G18750	pentatricopeptide repeat-containing protein[Arabidopsis thaliana]
A_84_P18491	0.0390375	2.2339	AT3G63510	FMN-linked oxidoreductase-like protein protein[Arabidopsis thaliana]
A_84_P16275	0.0419925	2.2338	AT2G40010	60S acidic ribosomal protein P0-1[Arabidopsis thaliana]
A_84_P755255	0.0375428	2.2334	AT2G20635	catalytic domain of protein kinase and Mad3-BUB1-I domain-containing protein[Arabidopsis thaliana]
A_84_P17281	0.0468938	2.2333	AT2G29550	tubulin beta[Arabidopsis thaliana]
A_84_P19054	0.0324714	2.2296	AT1G79840	homeobox-leucine zipper protein GLABRA 2[Arabidopsis thaliana]
A_84_P752545	0.0312917	2.2289	AT1G59840	cofactor assembly of complex C[Arabidopsis thaliana]
A_84_P21648	0.00427241	2.2279	AT5G58900	Homeodomain-like transcriptional regulator[Arabidopsis thaliana]
A_84_P23517	0.0395869	2.2278	AT5G52320	cytochrome P450, family 96, subfamily A, polypeptide 4[Arabidopsis thaliana]
A_84_P587556	0.049042	2.2271	AT3G62890	pentatricopeptide repeat-containing protein[Arabidopsis thaliana]
A_84_P566091	0.0333688	2.2254	AT3G44440	hypothetical protein[Arabidopsis thaliana]
A_84_P17774	0.0414714	2.2249	AT5G26330	plastocyanin-like domain-containing protein / putative mavicyanin[Arabidopsis thaliana]
A_84_P590665	0.0491043	2.2241	AT1G22220	F-box protein[Arabidopsis thaliana]
A_84_P15762	0.0331383	2.2216	AT4G31910	HXXXD-type acyl-transferase-like protein[Arabidopsis thaliana]
A_84_P21983	0.0234871	2.2215	AT1G29980	hypothetical protein[Arabidopsis thaliana]
A_84_P19883	0.00931835	2.2211	AT1G08650	phosphoenolpyruvate carboxylase kinase 1[Arabidopsis thaliana]
A_84_P12668	0.0473841	2.2208	AT3G22790	kinase interacting KIP1-like protein[Arabidopsis thaliana]
A_84_P159005	0.0208975	2.2191	AT3G48900	Flap endonuclease GEN-like 2[Arabidopsis thaliana]
A_84_P15870	0.0267838	2.218	AT5G23010	methylthioalkylmalate synthase 1[Arabidopsis thaliana]
A_84_P510798	0.0386643	2.2176	AT1G48540	Outer arm dynein light chain 1 protein[Arabidopsis thaliana]
A_84_P17338	0.0211345	2.2165	AT2G44740	cyclin-U4-1[Arabidopsis thaliana]
A_84_P140919	0.048406	2.2129	AT2G16365	F-box protein[Arabidopsis thaliana]
A_84_P189814	0.033086	2.2129	AT3G52670	FBD-associated F-box protein[Arabidopsis thaliana]
A_84_P14268	0.0196463	2.2128	AT1G47710	serpin-ZX[Arabidopsis thaliana]
A_84_P14035	0.0148862	2.2123	AT5G45960	GDSL esterase/lipase[Arabidopsis thaliana]
A_84_P558730	0.00864125	2.2122	AT1G71790	capping protein (actin filament) muscle Z-line, beta[Arabidopsis thaliana]
A_84_P519725	0.0276745	2.2117	AT1G70470	hypothetical protein[Arabidopsis thaliana]
A_84_P309853	0.033827	2.2115	AT5G44040	hypothetical protein[Arabidopsis thaliana]
A_84_P305030	0.0358933	2.2113	AT4G19120	putative methyltransferase PMT21[Arabidopsis thaliana]
A_84_P102976	0.0437077	2.2112	AT2G05140	phosphoribosylaminoimidazole carboxylase-like protein[Arabidopsis thaliana]
A_84_P76414	0.0141832	2.2109	AT5G41650	lactoylglutathione lyase family protein / glyoxalase I family protein[Arabidopsis thaliana]
A_84_P542288	0.0131211	2.2083	AT4G17470	palmitoyl-protein thioesterase[Arabidopsis thaliana]
A_84_P15995	0.0291314	2.2078	AT5G63920	DNA topoisomerase III[Arabidopsis thaliana]
A_84_P12504	0.0405965	2.2072	AT2G29750	UDP-glucosyl transferase 71C1[Arabidopsis thaliana]
A_84_P602364	0.0374861	2.2056	AT1G71015	hypothetical protein[Arabidopsis thaliana]
A_84_P834838	0.0372714	2.2054	AT3G12530	DNA replication complex GINS protein PSF2[Arabidopsis thaliana]
A_84_P20281	0.048716	2.2049	AT3G22910	Ca2+-transporting ATPase[Arabidopsis thaliana]
A_84_P288954	0.00326131	2.2043	AT2G03020	Heat shock protein HSP20/alpha crystallin family protein[Arabidopsis thaliana]
A_84_P23923	0.0211056	2.203	AT2G37900	putative peptide/nitrate transporter[Arabidopsis thaliana]
A_84_P611482	0.0260558	2.2025	AT3G17950	hypothetical protein[Arabidopsis thaliana]
A_84_P753846	0.0175339	2.2024	AT1G68862	hypothetical protein[Arabidopsis thaliana]
A_84_P137739	0.0450035	2.2021	AT3G63060	EID1-like F-box protein 3[Arabidopsis thaliana]
A_84_P16444	0.042252	2.2014	AT3G02630	acyl-[acyl-carrier-protein] desaturase[Arabidopsis thaliana]
A_84_P524701	0.0335888	2.2003	AT5G19020	mitochondrial editing factor 18[Arabidopsis thaliana]
A_84_P23039	0.047997	2.1991	AT3G09160	RNA recognition motif-containing protein[Arabidopsis thaliana]
A_84_P758681	0.0303466	2.1971	AT2G20585	nuclear fusion defective 6[Arabidopsis thaliana]
A_84_P582022	0.0402103	2.1956	AT2G46760	D-arabinono-1,4-lactone oxidase family protein[Arabidopsis thaliana]
A_84_P825552	0.0472854	2.1949	AT4G17880	transcription factor MYC4[Arabidopsis thaliana]
A_84_P752590	0.0328903	2.1947	AT1G16410	dihomomethionine N-hydroxylase[Arabidopsis thaliana]
A_84_P23406	0.0266664	2.1947	AT5G08610	DEAD-box ATP-dependent RNA helicase 26[Arabidopsis thaliana]
A_84_P768817	0.0304707	2.1921	AT5G01175	ncRNA[Arabidopsis thaliana]
A_84_P593835	0.0254571	2.1913	AT4G11990	Cell cycle regulated microtubule associated protein[Arabidopsis thaliana]
A_84_P15713	0.0336693	2.191	AT4G20890	tubulin beta-9 chain[Arabidopsis thaliana]
A_84_P22022	0.00829783	2.1908	AT2G22330	tryptophan N-hydroxylase 2[Arabidopsis thaliana]
A_84_P218298	0.039173	2.19	AT2G42760	hypothetical protein[Arabidopsis thaliana]
A_84_P18296	0.0392591	2.19	AT2G33860	auxin response factor 3[Arabidopsis thaliana]
A_84_P103476	0.00799292	2.1898	AT4G14230	CBS domain-containing protein with a domain of unknown function (DUF21)[Arabidopsis thaliana]
A_84_P17337	0.0319222	2.1897	AT2G01150	putative E3 ubiquitin-protein ligase RHA2B[Arabidopsis thaliana]
A_84_P809672	0.0125716	2.1891	AT3G16240	aquaporin TIP2-1[Arabidopsis thaliana]
A_84_P19628	0.0222951	2.1883	AT5G10820	major facilitator protein[Arabidopsis thaliana]
A_84_P20549	0.013404	2.1882	AT5G03170	fasciclin-like arabinogalactan protein 11[Arabidopsis thaliana]
A_84_P602934	0.0476269	2.188	AT5G37010	hypothetical protein[Arabidopsis thaliana]
A_84_P15647	0.0208771	2.1879	AT3G62110	glycoside hydrolase family 28 protein / polygalacturonase (pectinase) family protein[Arabidopsis tha
A_84_P208198	0.0176325	2.1871	AT5G46860	syntaxin-22[Arabidopsis thaliana]
A_84_P17178	0.0254428	2.1863	AT1G66520	methionyl-tRNA formyltransferase[Arabidopsis thaliana]
A_84_P19206	0.0072575	2.1853	AT2G37220	ribonucleoprotein[Arabidopsis thaliana]
A_84_P800452	0.0288962	2.1852	AT3G17170	Translation elongation factor EF1B/ribosomal protein S6 family protein[Arabidopsis thaliana]
A_84_P115922	0.0413297	2.1848	AT4G26600	S-adenosyl-L-methionine-dependent methyltransferase-like protein[Arabidopsis thaliana]
A_84_P12472	0.0411239	2.1844	AT1G71710	endonuclease/exonuclease/phosphatase domain-containing protein[Arabidopsis thaliana]
A_84_P16790	0.0121173	2.1843	AT1G31335	hypothetical protein[Arabidopsis thaliana]
A_84_P19516	0.0288651	2.1842	AT4G25470	dehydration-responsive element-binding protein 1C[Arabidopsis thaliana]
A_84_P725162	0.0073621	2.1842	AT1G47271	Cystathionine beta-synthase (CBS) family protein[Arabidopsis thaliana]
A_84_P21392	0.0412993	2.1822	AT4G21650	Subtilase family protein[Arabidopsis thaliana]
A_84_P22076	0.00242505	2.1821	AT2G13820	Non-specific lipid-transfer protein-like protein[Arabidopsis thaliana]
A_84_P19508	0.0188988	2.1807	AT4G23680	SRPBCC ligand-binding domain-containing protein[Arabidopsis thaliana]
A_84_P542830	0.0168546	2.1807	AT2G03310	hypothetical protein[Arabidopsis thaliana]
A_84_P296664	0.0448426	2.1787	AT3G21550	hypothetical protein[Arabidopsis thaliana]
A_84_P18856	0.0412841	2.1781	AT5G17490	DELLA protein RGL3[Arabidopsis thaliana]
A_84_P21289	0.0146583	2.1777	AT3G53940	Mitochondrial substrate carrier family protein[Arabidopsis thaliana]
A_84_P16879	0.0344699	2.177	AT5G47800	Phototropic-responsive NPH3 family protein[Arabidopsis thaliana]
A_84_P77119	0.0334001	2.1757	AT2G35150	protein exordium like 1[Arabidopsis thaliana]
A_84_P110112	0.0228224	2.1757	AT5G09980	elicitor peptide 4[Arabidopsis thaliana]
A_84_P768748	0.0369916	2.1756	AT5G44562	ncRNA[Arabidopsis thaliana]
A_84_P17046	0.0390878	2.1755	AT1G08550	Violaxanthin de-epoxidase[Arabidopsis thaliana]
A_84_P22541	0.0486413	2.1749	AT5G44370	putative anion transporter 5[Arabidopsis thaliana]
A_84_P570783	0.0456822	2.1746	AT5G10100	haloacid dehalogenase-like hydrolase domain-containing protein[Arabidopsis thaliana]
A_84_P530568	0.0298494	2.1743	AT3G06710	hypothetical protein[Arabidopsis thaliana]
A_84_P14276	0.0334347	2.1742	AT1G22550	putative peptide/nitrate transporter[Arabidopsis thaliana]
A_84_P115172	0.0101988	2.1735	AT1G27380	ROP-interactive CRIB motif-containing protein 2[Arabidopsis thaliana]
A_84_P20015	0.00476243	2.1732	AT1G33430	putative beta-1,3-galactosyltransferase 8[Arabidopsis thaliana]
A_84_P594313	0.0341136	2.1726	AT1G54217	ribosomal protein L18ae family protein[Arabidopsis thaliana]
A_84_P18923	0.0414068	2.1722	AT1G04050	histone-lysine N-methyltransferase SUVR1[Arabidopsis thaliana]
A_84_P204058	0.0299751	2.1721	AT3G20640	transcription factor bHLH123[Arabidopsis thaliana]
A_84_P10490	0.0393854	2.172	AT1G27630	cyclin-T1-3[Arabidopsis thaliana]
A_84_P791189	0.0271317	2.1716	AT3G27906	hypothetical protein[Arabidopsis thaliana]
A_84_P21452	0.0212138	2.1712	AT4G35300	monosaccharide-sensing protein 2[Arabidopsis thaliana]
A_84_P13086	0.0181251	2.171	AT5G44910	Toll-Interleukin-Resistance domain-containing protein[Arabidopsis thaliana]
A_84_P536931	0.0300843	2.17	AT3G63450	RNA-binding (RRM/RBD/RNP motifs) family protein[Arabidopsis thaliana]
A_84_P18043	0.0475144	2.1682	AT1G16400	Hexahomomethionine N-hydroxylase[Arabidopsis thaliana]
A_84_P607788	0.0460278	2.1678	AT2G28500	LOB domain-containing protein 11[Arabidopsis thaliana]
A_84_P286700	0.00225486	2.1674	AT4G39630	hypothetical protein[Arabidopsis thaliana]
A_84_P159725	0.0335247	2.1669	AT1G30360	Early-responsive to dehydration stress protein (ERD4)[Arabidopsis thaliana]
A_84_P11259	0.0389167	2.1666	AT5G61480	putative leucine-rich repeat receptor-like protein kinase[Arabidopsis thaliana]
A_84_P22256	0.0302324	2.1643	AT3G58990	isopropylmalate isomerase 1[Arabidopsis thaliana]
A_84_P16047	0.0204335	2.164	AT2G07728	hypothetical protein[Arabidopsis thaliana]
A_84_P787233	0.00330661	2.1631	AT5G36120	cofactor assembly, complex C (B6F)[Arabidopsis thaliana]
A_84_P13068	0.0172715	2.1627	AT5G39980	pentatricopeptide repeat-containing protein[Arabidopsis thaliana]
A_84_P14623	0.0214711	2.1626	AT3G42860	CCHC-type zinc knuckle protein[Arabidopsis thaliana]
A_84_P19474	0.0139888	2.1624	AT4G11310	putative cysteine proteinase[Arabidopsis thaliana]
A_84_P191534	0.0108952	2.1612	AT2G37580	RING-H2 finger protein ATL33[Arabidopsis thaliana]
A_84_P20933	0.0382148	2.1609	AT1G28610	GDSL esterase/lipase[Arabidopsis thaliana]
A_84_P10902	0.00276305	2.1608	AT3G57150	H/ACA ribonucleoprotein complex subunit 4[Arabidopsis thaliana]
A_84_P23660	0.0238866	2.1605	AT1G60800	NSP-interacting kinase 3[Arabidopsis thaliana]
A_84_P10605	0.00213078	2.1604	AT2G43690	concanavalin A-like lectin protein kinase-like protein[Arabidopsis thaliana]
A_84_P13859	0.0090137	2.1599	AT4G29240	leucine-rich repeat-containing protein[Arabidopsis thaliana]
A_84_P598927	0.0140458	2.1598	AT2G33680	pentatricopeptide repeat-containing protein[Arabidopsis thaliana]
A_84_P10711	0.0288114	2.1586	AT2G39330	myrosinase-binding protein-like protein[Arabidopsis thaliana]
A_84_P19383	0.0226457	2.1583	AT3G50870	GATA transcription factor 18[Arabidopsis thaliana]
A_84_P23529	0.0460029	2.1579	AT5G55920	S-adenosyl-L-methionine-dependent methyltransferase-like protein[Arabidopsis thaliana]
A_84_P16508	0.0152503	2.1573	AT3G06140	RING/U-box domain-containing protein[Arabidopsis thaliana]
A_84_P231669	0.0413049	2.1571	AT3G48185	hypothetical protein[Arabidopsis thaliana]
A_84_P207818	0.0132927	2.157	AT4G21170	pentatricopeptide repeat-containing protein[Arabidopsis thaliana]
A_84_P21751	0.00857026	2.1569	AT1G64260	MuDR family transposase[Arabidopsis thaliana]
A_84_P825596	0.00547944	2.1564	AT1G15570	cyclin-A2-3[Arabidopsis thaliana]
A_84_P756180	0.0257414	2.1561	AT2G14890	arabinogalactan protein 9[Arabidopsis thaliana]
A_84_P10077	0.0377551	2.1555	AT4G28950	Rac-like GTP-binding protein ARAC7[Arabidopsis thaliana]
A_84_P290444	0.0210505	2.155	AT2G45830	downstream target of AGL15 2[Arabidopsis thaliana]
A_84_P20072	0.049062	2.1549	AT1G64185	lactoylglutathione lyase / glyoxalase I-like protein[Arabidopsis thaliana]
A_84_P106882	0.0292629	2.1546	AT1G78170	hypothetical protein[Arabidopsis thaliana]
A_84_P14418	0.00563934	2.1543	AT2G40230	HXXXD-type acyl-transferase-like protein[Arabidopsis thaliana]
A_84_P541851	0.0445371	2.1537	AT1G54200	hypothetical protein[Arabidopsis thaliana]
A_84_P18985	0.0477628	2.1537	AT1G11740	ankyrin repeats-containing protein[Arabidopsis thaliana]
A_84_P12506	0.016105	2.1534	AT2G31790	UDP-glucosyl transferase 74c1-like protein[Arabidopsis thaliana]
A_84_P21093	0.044774	2.1526	AT2G05990	enoyl-[acyl-carrier protein] reductase I[Arabidopsis thaliana]
A_84_P813455	0.00981935	2.1518	AT2G38080	laccase-4[Arabidopsis thaliana]
A_84_P555923	0.0228283	2.1511	AT1G11120	hypothetical protein[Arabidopsis thaliana]
A_84_P13084	0.0249042	2.1508	AT5G44410	FAD-binding and BBE domain-containing protein[Arabidopsis thaliana]
A_84_P296644	0.0392799	2.1496	AT4G13370	hypothetical protein[Arabidopsis thaliana]
A_84_P507571	0.0163735	2.1495	AT3G25130	hypothetical protein[Arabidopsis thaliana]
A_84_P19356	0.0246872	2.1482	AT3G44540	putative fatty acyl-CoA reductase 4[Arabidopsis thaliana]
A_84_P20021	0.0350738	2.1477	AT1G20230	pentatricopeptide repeat-containing protein[Arabidopsis thaliana]
A_84_P10636	0.0332399	2.1471	AT2G47670	plant invertase/pectin methylesterase inhibitor domain-containing protein[Arabidopsis thaliana]
A_84_P12439	0.0403199	2.1461	AT1G68110	putative clathrin assembly protein[Arabidopsis thaliana]
A_84_P16994	0.0422756	2.1461	AT2G20835	hypothetical protein[Arabidopsis thaliana]
A_84_P22740	0.0422161	2.1458	AT1G77200	ethylene-responsive transcription factor ERF037[Arabidopsis thaliana]
A_84_P13179	0.0253015	2.1455	AT5G16040	regulator of chromosome condensation repeat-containing protein[Arabidopsis thaliana]
A_84_P272440	0.0333752	2.1453	AT1G31760	SWIB/MDM2 domain-containing protein[Arabidopsis thaliana]
A_84_P532062	0.0220969	2.1439	AT1G33340	putative clathrin assembly protein[Arabidopsis thaliana]
A_84_P58430	0.00262458	2.1438	AT3G17120	hypothetical protein[Arabidopsis thaliana]
A_84_P866949	0.0484063	2.1436	AT5G56010	heat shock protein 81-3[Arabidopsis thaliana]
A_84_P173361	0.0421852	2.1434	AT3G62570	tetratricopeptide repeat-containing protein[Arabidopsis thaliana]
A_84_P20068	0.00245702	2.1424	AT2G05540	glycine-rich protein[Arabidopsis thaliana]
A_84_P21070	0.0312928	2.1403	AT2G28840	putative E3 ubiquitin-protein ligase XBAT31[Arabidopsis thaliana]
A_84_P14423	0.038125	2.1398	AT2G43100	isopropylmalate isomerase 2[Arabidopsis thaliana]
A_84_P608861	0.0242052	2.1398	AT3G51230	hypothetical protein[Arabidopsis thaliana]
A_84_P531488	0.0380545	2.1392	AT3G16900	LURP-one-related 13 protein[Arabidopsis thaliana]
A_84_P11027	0.0298496	2.1386	AT4G29840	threonine synthase 1[Arabidopsis thaliana]
A_84_P15759	0.0292503	2.1383	AT4G31210	DNA topoisomerase, type IA, core[Arabidopsis thaliana]
A_84_P19083	0.0432205	2.1378	AT1G20060	ATP binding microtubule motor family protein[Arabidopsis thaliana]
A_84_P17302	0.0478523	2.1371	AT2G37790	NAD(P)-linked oxidoreductase-like protein[Arabidopsis thaliana]
A_84_P216488	0.0173147	2.1368	AT3G15140	uncharacterized exonuclease domain-containing protein[Arabidopsis thaliana]
A_84_P19969	0.0495822	2.1361	AT1G67590	Remorin family protein[Arabidopsis thaliana]
A_84_P568862	0.012856	2.136	AT4G14310	transducin/WD40 domain-containing protein-like protein[Arabidopsis thaliana]
A_84_P135665	0.0397306	2.136	AT3G48490	hypothetical protein[Arabidopsis thaliana]
A_84_P10038	0.000526961	2.1356	AT4G20050	Polygalacturonase QRT3[Arabidopsis thaliana]
A_84_P19763	0.0221911	2.1352	AT5G60300	concanavalin A-like lectin kinase-like protein[Arabidopsis thaliana]
A_84_P11835	0.0273043	2.1351	AT3G54180	cyclin-dependent kinase B1-1[Arabidopsis thaliana]
A_84_P21664	0.0385324	2.1349	AT5G62200	Embryo-specific protein 3, (ATS3)[Arabidopsis thaliana]
A_84_P589800	0.0278904	2.1346	AT1G34160	pentatricopeptide repeat-containing protein[Arabidopsis thaliana]
A_84_P795671	0.0178693	2.1336	AT4G04770	UPF0051 protein ABCI8[Arabidopsis thaliana]
A_84_P819555	0.0166157	2.1333	AT2G35500	shikimate kinase like 2[Arabidopsis thaliana]
A_84_P560876	0.00705627	2.1319	AT4G14170	pentatricopeptide repeat-containing protein[Arabidopsis thaliana]
A_84_P14908	0.00260521	2.1315	AT5G13960	histone-lysine N-methyltransferase, H3 lysine-9 specific SUVH4[Arabidopsis thaliana]
A_84_P533306	0.0258639	2.131	AT3G25855	Copper transport protein family[Arabidopsis thaliana]
A_84_P828509	0.0409673	2.1302	AT3G43190	sucrose synthase 4[Arabidopsis thaliana]
A_84_P582881	0.0419728	2.1284	AT2G34400	pentatricopeptide repeat-containing protein[Arabidopsis thaliana]
A_84_P19966	0.0028305	2.128	AT1G69200	fructokinase-like 2[Arabidopsis thaliana]
A_84_P15207	0.0101031	2.128	AT1G14120	2-oxoglutarate (2OG) and Fe(II)-dependent oxygenase-like protein[Arabidopsis thaliana]
A_84_P764510	0.0367224	2.1277	AT4G20020	hypothetical protein[Arabidopsis thaliana]
A_84_P602281	0.00101936	2.1251	AT1G35830	VQ motif-containing protein[Arabidopsis thaliana]
A_84_P532174	0.00584702	2.1251	AT1G78815	hypothetical protein[Arabidopsis thaliana]
A_84_P11922	0.00115544	2.125	AT4G18280	glycine-rich cell wall protein-like protein[Arabidopsis thaliana]
A_84_P10731	0.0218072	2.1241	AT1G44900	minichromosome maintenance protein 2[Arabidopsis thaliana]
A_84_P19993	0.0458588	2.1237	AT1G74090	sulfotransferase 18[Arabidopsis thaliana]
A_84_P606141	0.0308376	2.1234	AT3G14730	pentatricopeptide repeat-containing protein[Arabidopsis thaliana]
A_84_P18117	0.0307442	2.1231	AT1G75800	pathogenesis-related thaumatin-like protein[Arabidopsis thaliana]
A_84_P22625	0.0438084	2.1213	AT1G52270	hypothetical protein[Arabidopsis thaliana]
A_84_P19044	0.0323211	2.1211	AT1G21440	phosphoenolpyruvate carboxylase-like protein[Arabidopsis thaliana]
A_84_P558681	0.0478854	2.1209	AT1G53903	hypothetical protein[Arabidopsis thaliana]
A_84_P10970	0.0492266	2.1206	AT4G12600	Ribosomal protein L7Ae/L30e/S12e/Gadd45 family protein[Arabidopsis thaliana]
A_84_P13082	0.0123449	2.1205	AT5G44020	HAD superfamily, subfamily IIIB acid phosphatase[Arabidopsis thaliana]
A_84_P12573	0.0418673	2.1205	AT2G44940	ethylene-responsive transcription factor ERF034[Arabidopsis thaliana]
A_84_P251325	0.0386408	2.1186	AT2G41050	PQ loop repeat-containing protein[Arabidopsis thaliana]
A_84_P832090	0.021222	2.1186	AT3G06360	arabinogalactan protein 27[Arabidopsis thaliana]
A_84_P23452	0.0165325	2.1184	AT5G27330	Prefoldin chaperone subunit family protein[Arabidopsis thaliana]
A_84_P522489	0.0218617	2.1165	AT2G22840	growth-regulating factor 1[Arabidopsis thaliana]
A_84_P232289	0.0355795	2.1153	AT5G09570	Cox19-like CHCH family protein[Arabidopsis thaliana]
A_84_P20714	0.0406923	2.114	AT5G61440	thioredoxin-like 1-2[Arabidopsis thaliana]
A_84_P14048	0.0396084	2.1132	AT5G49290	receptor like protein 56[Arabidopsis thaliana]
A_84_P764604	0.0279279	2.1122	AT4G18501	hypothetical protein[Arabidopsis thaliana]
A_84_P591521	0.0470087	2.1118	AT1G09220	pentatricopeptide repeat-containing protein[Arabidopsis thaliana]
A_84_P18872	0.0127792	2.111	AT1G24480	S-adenosylmethionine-dependent methyltransferase domain-containing protein[Arabidopsis thaliana]
A_84_P16437	0.0470837	2.1106	AT3G09870	SAUR-like auxin-responsive protein[Arabidopsis thaliana]
A_84_P10975	0.0264282	2.1105	AT4G13850	glycine-rich RNA-binding protein 2[Arabidopsis thaliana]
A_84_P12533	0.0395784	2.1103	AT1G11180	secretory carrier-associated membrane protein 5[Arabidopsis thaliana]
A_84_P854379	0.0260603	2.1096	AT1G34065	S-adenosylmethionine carrier 2[Arabidopsis thaliana]
A_84_P23933	0.0391133	2.1093	AT2G37630	transcription factor AS1[Arabidopsis thaliana]
A_84_P105006	0.0184665	2.1093	AT5G40830	methyltransferase[Arabidopsis thaliana]
A_84_P502211	0.0486474	2.1089	AT3G18970	mitochondrial editing factor 20[Arabidopsis thaliana]
A_84_P136105	0.0225263	2.1085	AT3G14360	lipase class 3 family protein[Arabidopsis thaliana]
A_84_P244005	0.0136678	2.1081	AT3G24760	F-box/kelch-repeat protein[Arabidopsis thaliana]
A_84_P22572	0.0309066	2.1065	AT5G52640	heat shock protein 81-1[Arabidopsis thaliana]
A_84_P14030	0.0185406	2.1059	AT5G44730	haloacid dehalogenase-like hydrolase domain-containing protein[Arabidopsis thaliana]
A_84_P168043	0.031218	2.1058	AT2G18520	pentatricopeptide repeat-containing protein[Arabidopsis thaliana]
A_84_P13201	0.0173341	2.1054	AT1G56690	pentatricopeptide repeat-containing protein[Arabidopsis thaliana]
A_84_P18447	0.0328681	2.1047	AT3G53190	putative pectate lyase 12[Arabidopsis thaliana]
A_84_P753360	0.0388251	2.1043	AT1G06265	ncRNA[Arabidopsis thaliana]
A_84_P23875	0.0174028	2.1043	AT2G20550	HSP40/DnaJ peptide-binding protein[Arabidopsis thaliana]
A_84_P22097	0.0404514	2.1038	AT3G10530	transducin/WD40 domain-containing protein[Arabidopsis thaliana]
A_84_P17443	0.00785938	2.1037	AT3G22880	meiotic recombination protein DMC1-like protein[Arabidopsis thaliana]
A_84_P21917	0.0154355	2.1035	AT1G22330	RNA recognition motif-containing protein[Arabidopsis thaliana]
A_84_P603194	0.0199299	2.1033	AT1G50970	membrane trafficking VPS53-like protein[Arabidopsis thaliana]
A_84_P511053	0.0376659	2.1023	AT3G04510	hypothetical protein[Arabidopsis thaliana]
A_84_P10694	0.0174579	2.1023	AT2G37640	expansin-A3[Arabidopsis thaliana]
A_84_P143169	0.00722058	2.102	AT4G14960	tubulin alpha-6 chain[Arabidopsis thaliana]
A_84_P140239	0.0466048	2.1014	AT5G02580	hypothetical protein[Arabidopsis thaliana]
A_84_P750139	0.0484864	2.1007	AT1G31790	pentatricopeptide repeat-containing protein[Arabidopsis thaliana]
A_84_P20372	0.0298899	2.0998	AT3G60840	microtubule-associated protein 65-4[Arabidopsis thaliana]
A_84_P201768	0.0418374	2.0995	AT5G23860	tubulin beta-8 chain[Arabidopsis thaliana]
A_84_P21211	0.0138433	2.0994	AT3G14890	bifunctional polynucleotide phosphatase/kinase[Arabidopsis thaliana]
A_84_P277210	0.0336719	2.0992	AT5G23530	carboxyesterase 18[Arabidopsis thaliana]
A_84_P150838	0.0241716	2.0972	AT2G22410	protein slow growth 1[Arabidopsis thaliana]
A_84_P15040	0.0362293	2.0967	AT5G61660	glycine-rich protein[Arabidopsis thaliana]
A_84_P75574	0.0168144	2.096	AT1G05065	CLAVATA3/ESR-related protein 20[Arabidopsis thaliana]
A_84_P173941	0.0357012	2.0954	AT3G06130	heavy-metal-associated domain-containing protein[Arabidopsis thaliana]
A_84_P11281	0.00703646	2.093	AT5G66750	chromatin remodeling 1[Arabidopsis thaliana]
A_84_P19632	0.00184492	2.0928	AT5G11740	arabinogalactan protein 15[Arabidopsis thaliana]
A_84_P22851	0.0378687	2.0917	AT1G31430	pentatricopeptide repeat-containing protein[Arabidopsis thaliana]
A_84_P22755	0.0186664	2.0898	AT1G26820	ribonuclease 3[Arabidopsis thaliana]
A_84_P554896	0.021946	2.0895	AT5G47455	hypothetical protein[Arabidopsis thaliana]
A_84_P839137	0.0399488	2.0895	AT1G23100	GroES-like protein[Arabidopsis thaliana]
A_84_P17238	0.0389314	2.0892	AT2G46290	translation initiation factor eIF-3 subunit 2[Arabidopsis thaliana]
A_84_P98986	0.0431632	2.0886	AT1G72720	hypothetical protein[Arabidopsis thaliana]
A_84_P19619	0.0206038	2.0883	AT5G07700	myb domain protein 76[Arabidopsis thaliana]
A_84_P299330	0.0480297	2.0876	AT1G13930	hypothetical protein[Arabidopsis thaliana]
A_84_P16303	0.00594553	2.0864	AT1G21090	cupredoxin-like protein[Arabidopsis thaliana]
A_84_P804606	0.00571042	2.086	AT2G33400	hypothetical protein[Arabidopsis thaliana]
A_84_P19237	0.037632	2.0846	AT2G27510	ferredoxin 3[Arabidopsis thaliana]
A_84_P11413	0.0260783	2.0844	AT1G30600	subtilase-like protein[Arabidopsis thaliana]
A_84_P869189	0.00300846	2.0833	AT2G47240	long chain acyl-CoA synthetase 1[Arabidopsis thaliana]
A_84_P831472	0.0352074	2.0832	AT5G22700	F-box/FBD/LRR-repeat protein[Arabidopsis thaliana]
A_84_P867329	0.046042	2.0823	AT2G14880	SWIB/MDM2 domain-containing protein[Arabidopsis thaliana]
A_84_P15784	0.0483924	2.082	AT4G37970	cinnamyl-alcohol dehydrogenase[Arabidopsis thaliana]
A_84_P18683	0.00648152	2.0816	AT5G10970	C2H2 and C2HC zinc finger-containing protein[Arabidopsis thaliana]
A_84_P10829	0.0219446	2.0815	AT3G13730	3-epi-6-deoxocathasterone 23-monooxygenase[Arabidopsis thaliana]
A_84_P13190	0.0083001	2.0811	AT5G08400	hypothetical protein[Arabidopsis thaliana]
A_84_P18036	0.0454898	2.0811	AT1G79530	glyceraldehyde 3-phosphate dehydrogenase[Arabidopsis thaliana]
A_84_P513731	0.0464128	2.0809	AT3G12955	SAUR-like auxin-responsive family protein[Arabidopsis thaliana]
A_84_P21767	0.0176426	2.0808	AT1G60630	leucine-rich repeat protein kinase-like protein[Arabidopsis thaliana]
A_84_P829812	0.0208354	2.0804	AT1G79420	hypothetical protein[Arabidopsis thaliana]
A_84_P161593	0.0400327	2.0803	AT5G20540	protein Brevis radix-like 4[Arabidopsis thaliana]
A_84_P15049	0.0253793	2.0803	AT1G55180	phospholipase D epsilon[Arabidopsis thaliana]
A_84_P165853	0.0173105	2.0796	AT5G05180	hypothetical protein[Arabidopsis thaliana]
A_84_P16919	0.0157101	2.0788	AT5G59130	Subtilase family protein[Arabidopsis thaliana]
A_84_P525958	0.0291967	2.0786	AT1G77630	LysM domain-containing GPI-anchored protein 2[Arabidopsis thaliana]
A_84_P12361	0.0445223	2.0784	AT1G03100	pentatricopeptide repeat-containing protein[Arabidopsis thaliana]
A_84_P598498	0.0203863	2.078	AT5G41120	Esterase/lipase/thioesterase family protein[Arabidopsis thaliana]
A_84_P564163	0.0267025	2.0772	AT2G33793	hypothetical protein[Arabidopsis thaliana]
A_84_P540376	0.0318454	2.077	AT3G23290	hypothetical protein[Arabidopsis thaliana]
A_84_P15936	0.0382301	2.0769	AT5G48460	Actin binding Calponin homology (CH) domain-containing protein[Arabidopsis thaliana]
A_84_P20491	0.0110302	2.0767	AT4G31790	diphthine synthase[Arabidopsis thaliana]
A_84_P14991	0.031199	2.0763	AT5G48740	putative LRR receptor-like serine/threonine-protein kinase[Arabidopsis thaliana]
A_84_P19530	0.0391115	2.076	AT4G28450	WD repeat and SOF domain-containing protein 1[Arabidopsis thaliana]
A_84_P11236	0.0432362	2.0759	AT5G55990	calcineurin B-like protein 2[Arabidopsis thaliana]
A_84_P13563	0.00398478	2.0758	AT2G28930	protein kinase APK1B[Arabidopsis thaliana]
A_84_P20772	0.00478321	2.0748	AT5G04370	S-adenosyl-L-methionine-dependent methyltransferase-like protein[Arabidopsis thaliana]
A_84_P512294	0.0112558	2.0744	AT5G25475	AP2/B3 domain-containing protein[Arabidopsis thaliana]
A_84_P11394	0.0378497	2.0739	AT1G10270	glutamine-rich protein 23[Arabidopsis thaliana]
A_84_P251085	0.0327512	2.0733	AT2G47840	hypothetical protein[Arabidopsis thaliana]
A_84_P531238	0.00617386	2.0727	AT1G61667	hypothetical protein[Arabidopsis thaliana]
A_84_P11458	0.0186446	2.0718	AT1G80270	pentatricopeptide repeat-containing protein[Arabidopsis thaliana]
A_84_P16878	0.0168543	2.0718	AT5G47460	pentatricopeptide repeat-containing protein[Arabidopsis thaliana]
A_84_P185684	0.00850807	2.0713	AT5G26870	AGL26; transcription factor
A_84_P12549	0.024372	2.0704	AT1G07880	mitogen-activated protein kinase 13[Arabidopsis thaliana]
A_84_P556726	0.0248362	2.0686	AT5G62960	hypothetical protein[Arabidopsis thaliana]
A_84_P20580	0.0412831	2.0682	AT5G12250	tubulin beta-6 chain[Arabidopsis thaliana]
A_84_P723295	0.0290989	2.0681	AT2G07749	Mitovirus RNA-dependent RNA polymerase[Arabidopsis thaliana]
A_84_P130206	0.0210184	2.0674	AT1G23860	RS-containing zinc finger protein 21[Arabidopsis thaliana]
A_84_P16581	0.0380956	2.0674	AT3G59100	callose synthase[Arabidopsis thaliana]
A_84_P20479	0.0237331	2.0674	AT4G29080	auxin-responsive protein IAA27[Arabidopsis thaliana]
A_84_P150668	0.0304897	2.0673	AT3G16340	ABC transporter G family member 29[Arabidopsis thaliana]
A_84_P16367	0.047446	2.0671	AT2G24120	DNA-directed RNA polymerase 3[Arabidopsis thaliana]
A_84_P18273	0.0428482	2.0669	AT2G42290	leucine-rich repeat-like protein[Arabidopsis thaliana]
A_84_P17946	0.00871007	2.0655	AT1G11820	O-Glycosyl hydrolases family 17 protein[Arabidopsis thaliana]
A_84_P23017	0.00232526	2.065	AT1G44740	hypothetical protein[Arabidopsis thaliana]
A_84_P90939	0.016523	2.0648	AT5G43400	hypothetical protein[Arabidopsis thaliana]
A_84_P18261	0.0473634	2.0648	AT2G37420	ATP binding microtubule motor family protein[Arabidopsis thaliana]
A_84_P530717	0.0374959	2.0647	AT4G00905	NC domain-containing protein-like protein[Arabidopsis thaliana]
A_84_P13006	0.023253	2.0646	AT5G10180	sulfate transporter 2.1[Arabidopsis thaliana]
A_84_P23166	0.0290147	2.0644	AT3G50700	indeterminate-domain 2 protein[Arabidopsis thaliana]
A_84_P197154	0.0392458	2.0643	AT1G27170	transmembrane receptors / ATP binding protein[Arabidopsis thaliana]
A_84_P253555	0.0451729	2.0643	AT4G14090	anthocyanin 5-O-glucosyltransferase[Arabidopsis thaliana]
A_84_P23952	0.0416456	2.064	AT1G07420	methylsterol monooxygenase[Arabidopsis thaliana]
A_84_P23072	0.0247323	2.0639	AT1G26500	pentatricopeptide repeat-containing protein[Arabidopsis thaliana]
A_84_P18240	0.0419454	2.0633	AT2G19310	HSP20-like chaperone[Arabidopsis thaliana]
A_84_P17886	0.0455545	2.0628	AT5G63760	putative E3 ubiquitin-protein ligase ARI15[Arabidopsis thaliana]
A_84_P59330	0.0191787	2.0618	AT4G19400	Profilin family protein[Arabidopsis thaliana]
A_84_P18216	0.0155896	2.0615	AT2G05790	O-Glycosyl hydrolases family 17 protein[Arabidopsis thaliana]
A_84_P762529	0.02858	2.0613	AT3G57062	hypothetical protein[Arabidopsis thaliana]
A_84_P768351	0.0262476	2.0611	AT5G49410	hypothetical protein[Arabidopsis thaliana]
A_84_P14951	0.0413296	2.0605	AT5G38020	S-adenosyl-L-methionine-dependent methyltransferase-like protein[Arabidopsis thaliana]
A_84_P226169	0.0361602	2.0599	AT3G01440	photosystem II oxygen-evolving enhancer protein[Arabidopsis thaliana]
A_84_P565812	0.0300651	2.0591	AT1G68120	basic pentacysteine 3[Arabidopsis thaliana]
A_84_P20915	0.0245117	2.0585	AT1G67630	DNA polymerase alpha 2[Arabidopsis thaliana]
A_84_P22412	0.0168733	2.0581	AT4G39410	putative WRKY transcription factor 13[Arabidopsis thaliana]
A_84_P18749	0.0429477	2.0579	AT5G41920	scarecrow-like protein 23[Arabidopsis thaliana]
A_84_P159405	0.0330631	2.0579	AT2G29660	C2H2-type zinc finger protein[Arabidopsis thaliana]
A_84_P581411	0.0236159	2.0578	AT4G32295	hypothetical protein[Arabidopsis thaliana]
A_84_P290304	0.0370962	2.0567	AT5G42060	DEK, chromatin associated protein[Arabidopsis thaliana]
A_84_P203798	0.0483094	2.0563	AT2G47390	prolyl oligopeptidase-like protein[Arabidopsis thaliana]
A_84_P24056	0.0415561	2.0562	AT3G18280	protease inhibitor/seed storage/lipid transfer protein (LTP) family protein[Arabidopsis thaliana]
A_84_P10849	0.00544034	2.0557	AT3G45280	syntaxin-72[Arabidopsis thaliana]
A_84_P12264	0.02426	2.0544	AT5G58310	methyl esterase 18[Arabidopsis thaliana]
A_84_P159275	0.0190948	2.0542	AT5G55730	fasciclin-like arabinogalactan protein 1[Arabidopsis thaliana]
A_84_P10285	0.0156845	2.0539	AT5G54510	indole-3-acetic acid-amido synthetase GH3.6[Arabidopsis thaliana]
A_84_P11757	0.0347948	2.0529	AT3G16430	jacalin-related lectin 31[Arabidopsis thaliana]
A_84_P272630	0.0135463	2.0525	AT5G57410	Afadin/alpha-actinin-binding protein[Arabidopsis thaliana]
A_84_P21099	0.0145127	2.0521	AT2G40360	transducin/WD-40 repeat-containing protein[Arabidopsis thaliana]
A_84_P23973	0.0127879	2.0518	AT3G03780	methionine synthase 2[Arabidopsis thaliana]
A_84_P23152	0.035424	2.0511	AT3G47380	plant invertase/pectin methylesterase inhibitor domain-containing protein[Arabidopsis thaliana]
A_84_P18703	0.0114162	2.051	AT5G18680	Tubby-like F-box protein 11[Arabidopsis thaliana]
A_84_P11893	0.0375738	2.051	AT4G04840	peptide methionine sulfoxide reductase B6[Arabidopsis thaliana]
A_84_P826132	0.0348915	2.0499	AT5G52970	thylakoid lumenal protein 2[Arabidopsis thaliana]
A_84_P179084	0.0383912	2.0499	AT5G35735	putative auxin-responsive protein[Arabidopsis thaliana]
A_84_P220678	0.0125181	2.0497	AT5G50590	hydroxysteroid dehydrogenase 4[Arabidopsis thaliana]
A_84_P841696	0.0370848	2.0491	AT1G33170	putative methyltransferase PMT18[Arabidopsis thaliana]
A_84_P867277	0.0496003	2.0489	AT1G31070	N-acetylglucosamine-1-phosphate uridylyltransferase 1[Arabidopsis thaliana]
A_84_P16618	0.0216486	2.0477	AT4G04460	phytepsin[Arabidopsis thaliana]
A_84_P845813	0.0366995	2.0473	AT4G14120	hypothetical protein[Arabidopsis thaliana]
A_84_P21885	0.0323542	2.047	AT1G74070	cyclophilin-like peptidyl-prolyl cis-trans isomerase-like protein[Arabidopsis thaliana]
A_84_P507242	0.0478119	2.0467	AT1G45201	triacylglycerol lipase-like 1 protein[Arabidopsis thaliana]
A_84_P10384	0.0416899	2.0465	AT1G20440	dehydrin COR47[Arabidopsis thaliana]
A_84_P10879	0.0419087	2.0464	AT3G52170	DNA binding protein[Arabidopsis thaliana]
A_84_P19484	0.001674	2.0464	AT4G13770	cytochrome P450 83A1[Arabidopsis thaliana]
A_84_P19590	0.0476725	2.0458	AT4G17770	alpha,alpha-trehalose-phosphate synthase [UDP-forming] 5[Arabidopsis thaliana]
A_84_P769660	0.0172902	2.0447	AT5G48240	hypothetical protein[Arabidopsis thaliana]
A_84_P14910	0.0239831	2.0441	AT5G14450	GDSL esterase/lipase[Arabidopsis thaliana]
A_84_P73834	0.00074456	2.0439	AT2G26900	Sodium bile acid symporter-like protein[Arabidopsis thaliana]
A_84_P15109	0.0484739	2.0432	AT1G20450	dehydrin ERD10[Arabidopsis thaliana]
A_84_P176864	0.0318332	2.0418	AT3G04850	Tesmin/TSO1-like CXC domain-containing protein[Arabidopsis thaliana]
A_84_P21553	0.0463161	2.0417	AT5G25110	CBL-interacting serine/threonine-protein kinase 25[Arabidopsis thaliana]
A_84_P299620	0.0366997	2.0415	AT3G05120	putative gibberellin receptor GID1L1[Arabidopsis thaliana]
A_84_P577990	0.0384765	2.0408	AT5G44570	hypothetical protein[Arabidopsis thaliana]
A_84_P17977	0.0498146	2.0406	AT1G04030	hypothetical protein[Arabidopsis thaliana]
A_84_P10772	0.0127046	2.0399	AT3G02570	mannose-6-phosphate isomerase[Arabidopsis thaliana]
A_84_P19180	0.0216698	2.0397	AT2G28510	Dof zinc finger protein DOF2.1[Arabidopsis thaliana]
A_84_P240415	0.00367745	2.039	AT5G11550	ARM repeat-containing protein-like protein[Arabidopsis thaliana]
A_84_P18227	0.0290294	2.0389	AT2G02760	ubiquitin-conjugating enzyme E2 A[Arabidopsis thaliana]
A_84_P508502	0.0358937	2.0386	AT3G54710	chromatin licensing and DNA replication factor 1[Arabidopsis thaliana]
A_84_P13889	0.038262	2.0385	AT4G36120	filament-like plant protein 5[Arabidopsis thaliana]
A_84_P576905	0.0350754	2.0383	AT4G16515	hypothetical protein[Arabidopsis thaliana]
A_84_P18702	0.0254405	2.0381	AT5G18525	protein serine/threonine kinase[Arabidopsis thaliana]
A_84_P804965	0.0462836	2.0373	AT4G27520	early nodulin-like protein 2[Arabidopsis thaliana]
A_84_P757046	0.0293977	2.0372	AT2G20710	pentatricopeptide repeat-containing protein[Arabidopsis thaliana]
A_84_P285920	0.0418127	2.0364	AT3G48030	RING-H2 finger protein ATL48[Arabidopsis thaliana]
A_84_P19852	0.0395283	2.0362	AT1G01600	cytochrome P450, family 86, subfamily A, polypeptide 4[Arabidopsis thaliana]
A_84_P155385	0.0104711	2.0361	AT4G17280	putative auxin-responsive protein[Arabidopsis thaliana]
A_84_P23535	0.0308216	2.036	AT5G57630	CBL-interacting serine/threonine-protein kinase 21[Arabidopsis thaliana]
A_84_P14285	0.0299229	2.0352	AT1G45130	beta-galactosidase 5[Arabidopsis thaliana]
A_84_P847007	0.0464522	2.035	AT3G14172	hypothetical protein[Arabidopsis thaliana]
A_84_P10816	0.00705865	2.0349	AT3G28900	60S ribosomal protein L34-3[Arabidopsis thaliana]
A_84_P17667	0.0225719	2.0348	AT4G35050	histone-binding protein RBBP4[Arabidopsis thaliana]
A_84_P17738	0.0395819	2.0347	AT5G11300	cyclin-A2-2[Arabidopsis thaliana]
A_84_P14934	0.0452655	2.0344	AT1G01120	3-ketoacyl-CoA synthase 1[Arabidopsis thaliana]
A_84_P191924	0.00202265	2.0341	AT5G46690	transcription factor bHLH71[Arabidopsis thaliana]
A_84_P13502	0.00858556	2.0338	AT2G27820	arogenate dehydratase 3[Arabidopsis thaliana]
A_84_P604401	0.0249641	2.0331	AT3G27630	hypothetical protein[Arabidopsis thaliana]
A_84_P10086	0.0311017	2.0331	AT4G30930	50S ribosomal protein L21[Arabidopsis thaliana]
A_84_P57920	0.0226523	2.033	AT3G01950	hypothetical protein[Arabidopsis thaliana]
A_84_P20771	0.0300951	2.0327	AT5G04200	metacaspase 9[Arabidopsis thaliana]
A_84_P310033	0.00978412	2.0325	AT4G22250	RING/U-box domain-containing protein[Arabidopsis thaliana]
A_84_P20693	0.011652	2.0325	AT5G56530	hypothetical protein[Arabidopsis thaliana]
A_84_P170223	0.0343038	2.0324	AT5G22070	Core-2/I-branching beta-1,6-N-acetylglucosaminyltransferase family protein[Arabidopsis thaliana]
A_84_P10571	0.0168966	2.0314	AT1G16780	Pyrophosphate-energized membrane proton pump 3[Arabidopsis thaliana]
A_84_P145909	0.0297654	2.0313	AT1G78020	hypothetical protein[Arabidopsis thaliana]
A_84_P829620	0.0442479	2.0307	AT5G46920	Intron maturase, type II family protein[Arabidopsis thaliana]
A_84_P19769	0.0217304	2.0298	AT5G61570	protein kinase-like protein[Arabidopsis thaliana]
A_84_P302850	0.0170685	2.0297	AT2G37870	protease inhibitor/seed storage/lipid transfer protein (LTP) family protein[Arabidopsis thaliana]
A_84_P214578	0.0358143	2.0275	AT2G01275	RING/FYVE/PHD zinc finger-containing protein[Arabidopsis thaliana]
A_84_P21243	0.0378705	2.0273	AT3G42660	chromosome transmission fidelity protein 4[Arabidopsis thaliana]
A_84_P61010	0.0396033	2.0272	AT2G10930	hypothetical protein[Arabidopsis thaliana]
A_84_P11366	0.0349804	2.0261	AT1G64600	copper ion binding / methyltransferase[Arabidopsis thaliana]
A_84_P843714	0.0322461	2.0255	AT2G41670	P-loop containing nucleoside triphosphate hydrolase-like protein[Arabidopsis thaliana]
A_84_P13523	0.0409054	2.0254	AT2G21790	ribonucleoside-diphosphate reductase subunit M1[Arabidopsis thaliana]
A_84_P766087	0.0361043	2.0252	AT5G63780	RING/FYVE/PHD zinc finger-containing protein[Arabidopsis thaliana]
A_84_P221676	0.0325879	2.0251	AT2G25950	hypothetical protein[Arabidopsis thaliana]
A_84_P14216	0.00670853	2.025	AT1G09800	tRNA pseudouridine synthase A[Arabidopsis thaliana]
A_84_P14230	0.0452161	2.0236	AT1G10200	transcription factor lim1[Arabidopsis thaliana]
A_84_P500601	0.0331502	2.0234	AT4G21140	hypothetical protein[Arabidopsis thaliana]
A_84_P517582	0.0334207	2.0229	AT5G10310	epidermal patterning factor-like protein 1[Arabidopsis thaliana]
A_84_P21744	0.0121237	2.0228	AT1G01620	aquaporin PIP1-3[Arabidopsis thaliana]
A_84_P575245	0.0164499	2.0224	AT5G16190	putative mannan synthase 11[Arabidopsis thaliana]
A_84_P18232	0.0169401	2.0218	AT2G28810	Dof zinc finger protein DOF2.2[Arabidopsis thaliana]
A_84_P17199	0.0171104	2.0214	AT1G15440	periodic tryptophan protein 2[Arabidopsis thaliana]
A_84_P12894	0.00176022	2.0211	AT4G24960	HVA22-like protein d[Arabidopsis thaliana]
A_84_P22414	0.00626873	2.0209	AT4G39980	phospho-2-dehydro-3-deoxyheptonate aldolase 1[Arabidopsis thaliana]
A_84_P14963	0.0341884	2.0204	AT1G72230	plastocyanin-like domain-containing protein[Arabidopsis thaliana]
A_84_P571538	0.0136045	2.0196	AT4G10420	FBD and leucine rich repeat domain-containing protein[Arabidopsis thaliana]
A_84_P104366	0.0473083	2.0195	AT5G55230	microtubule-associated proteins 65-1[Arabidopsis thaliana]
A_84_P756155	0.025339	2.0195	AT2G32590	condensin complex subunit 2[Arabidopsis thaliana]
A_84_P767616	0.0103344	2.0191	AT5G08780	winged-helix DNA-binding transcription factor family protein[Arabidopsis thaliana]
A_84_P12860	0.00990374	2.0191	AT4G12620	origin of replication complex 1B[Arabidopsis thaliana]
A_84_P840752	0.0202514	2.0189	AT1G34460	cyclin B[Arabidopsis thaliana]
A_84_P609758	0.0344508	2.0187	AT3G51320	pentatricopeptide repeat-containing protein[Arabidopsis thaliana]
A_84_P537707	0.0463323	2.0187	AT3G19330	hypothetical protein[Arabidopsis thaliana]
A_84_P823239	0.0220035	2.0182	AT5G57700	alpha-rhamnosidase-like protein[Arabidopsis thaliana]
A_84_P582055	0.0219684	2.0174	AT3G08880	hypothetical protein[Arabidopsis thaliana]
A_84_P12947	0.0197585	2.0173	AT4G37730	basic leucine-zipper 7[Arabidopsis thaliana]
A_84_P19701	0.0288685	2.0172	AT5G43810	protein PINHEAD[Arabidopsis thaliana]
A_84_P13432	0.00113151	2.0171	AT1G32100	pinoresinol reductase 1[Arabidopsis thaliana]
A_84_P241663	0.0327356	2.017	AT3G58540	hypothetical protein[Arabidopsis thaliana]
A_84_P24137	0.0479885	2.017	AT3G56130	biotin/lipoyl attachment domain-containing protein[Arabidopsis thaliana]
A_84_P19626	0.0378497	2.0169	AT5G10250	Phototropic-responsive NPH3 family protein[Arabidopsis thaliana]
A_84_P754333	0.0195471	2.0169	AT1G29465	hypothetical protein[Arabidopsis thaliana]
A_84_P261730	0.018636	2.0165	AT3G05220	heavy-metal-associated domain-containing protein[Arabidopsis thaliana]
A_84_P519209	0.0412887	2.0164	AT4G11450	hypothetical protein[Arabidopsis thaliana]
A_84_P21831	0.0252992	2.0162	AT1G15380	lactoylglutathione lyase / glyoxalase I-like protein[Arabidopsis thaliana]
A_84_P20942	0.0376743	2.0162	AT1G74520	HVA22-like protein a[Arabidopsis thaliana]
A_84_P10341	0.0240879	2.0161	AT5G15550	transducin/WD40 domain-containing protein[Arabidopsis thaliana]
A_84_P11073	0.00417898	2.0156	AT1G19300	putative galacturonosyltransferase-like 1[Arabidopsis thaliana]
A_84_P175171	0.0415114	2.0156	AT5G51550	protein EXORDIUM like 3[Arabidopsis thaliana]
A_84_P223669	0.00523741	2.0147	AT2G36120	glycine-rich protein[Arabidopsis thaliana]
A_84_P180074	0.040858	2.0146	AT3G61100	Putative endonuclease or glycosyl hydrolase[Arabidopsis thaliana]
A_84_P21299	0.0480074	2.0146	AT3G56090	ferritin 3[Arabidopsis thaliana]
A_84_P69834	0.0432265	2.0146	AT3G01330	DP-E2F-like protein 3[Arabidopsis thaliana]
A_84_P830049	0.0346462	2.0143	AT4G35930	F-box protein[Arabidopsis thaliana]
A_84_P14286	0.0280232	2.0139	AT1G78260	RNA recognition motif-containing protein[Arabidopsis thaliana]
A_84_P105026	0.0289637	2.0139	AT1G68220	hypothetical protein[Arabidopsis thaliana]
A_84_P307300	0.0271984	2.0139	AT3G14150	Aldolase-type TIM barrel family protein[Arabidopsis thaliana]
A_84_P255150	0.0216736	2.0132	AT2G28410	hypothetical protein[Arabidopsis thaliana]
A_84_P20212	0.0205553	2.0132	AT3G04710	ankyrin repeat family protein[Arabidopsis thaliana]
A_84_P102096	0.028993	2.0128	AT5G18850	hypothetical protein[Arabidopsis thaliana]
A_84_P598098	0.045546	2.0128	AT3G03270	adenine nucleotide alpha hydrolases-like protein[Arabidopsis thaliana]
A_84_P10122	0.0280535	2.0127	AT4G14040	selenium-binding protein 2[Arabidopsis thaliana]
A_84_P849700	0.00888176	2.0125	AT2G41650	hypothetical protein[Arabidopsis thaliana]
A_84_P15889	0.040207	2.0125	AT5G33300	chromosome-associated kinesin-like protein[Arabidopsis thaliana]
A_84_P593573	0.0450487	2.0124	AT2G30820	hypothetical protein[Arabidopsis thaliana]
A_84_P11449	0.0495143	2.0121	AT1G79620	leucine-rich repeat protein kinase-like protein[Arabidopsis thaliana]
A_84_P278900	0.0020293	2.0117	AT5G60710	C3H4 type zinc finger protein[Arabidopsis thaliana]
A_84_P17671	0.0330325	2.0111	AT4G35900	protein FD[Arabidopsis thaliana]
A_84_P843056	0.00568323	2.0106	AT1G63240	hypothetical protein[Arabidopsis thaliana]
A_84_P194514	0.0298305	2.0106	AT3G53370	DNA-binding protein S1FA1[Arabidopsis thaliana]
A_84_P18342	0.0454145	2.0104	AT3G16050	putative pyridoxal biosynthesis protein PDX1.2[Arabidopsis thaliana]
A_84_P813625	0.0234825	2.01	AT1G20020	ferredoxin--NADP+ reductase[Arabidopsis thaliana]
A_84_P518394	0.0489334	2.0098	AT4G29560	hypothetical protein[Arabidopsis thaliana]
A_84_P159575	0.0260311	2.0095	AT4G15765	FAD/NAD(P)-binding oxidoreductase family protein[Arabidopsis thaliana]
A_84_P17394	0.0376018	2.009	AT3G14240	Subtilase family protein[Arabidopsis thaliana]
A_84_P18708	0.0343096	2.009	AT5G23050	acyl-activating enzyme 17[Arabidopsis thaliana]
A_84_P762415	0.0361385	2.0086	AT3G01142	ncRNA[Arabidopsis thaliana]
A_84_P21913	0.0321116	2.0081	AT1G19850	auxin response factor 5[Arabidopsis thaliana]
A_84_P50530	0.0244593	2.0077	AT5G53710	hypothetical protein[Arabidopsis thaliana]
A_84_P856526	0.0189728	2.0061	AT1G53310	phosphoenolpyruvate carboxylase 1[Arabidopsis thaliana]
A_84_P15027	0.0126623	2.006	AT5G59010	putative receptor protein kinase[Arabidopsis thaliana]
A_84_P533265	0.0236151	2.006	AT3G13770	pentatricopeptide repeat-containing protein[Arabidopsis thaliana]
A_84_P14105	0.0199691	2.0059	AT5G64080	Non-specific lipid-transfer protein-like protein[Arabidopsis thaliana]
A_84_P15198	0.0122299	2.0057	AT1G79560	cell division protease ftsH-12[Arabidopsis thaliana]
A_84_P287450	0.0427341	2.0046	AT3G62460	Putative endonuclease or glycosyl hydrolase[Arabidopsis thaliana]
A_84_P22039	0.0376305	2.0045	AT2G31010	protein kinase domain-containing protein[Arabidopsis thaliana]
A_84_P250915	0.00837906	2.0044	AT3G60660	spindle and kinetochore-associated protein 1-like protein[Arabidopsis thaliana]
A_84_P20346	0.0113767	2.0044	AT3G54630	kinetochore protein NDC80[Arabidopsis thaliana]
A_84_P12095	0.0268459	2.0043	AT5G24620	pathogenesis-related thaumatin-like protein[Arabidopsis thaliana]
A_84_P760632	0.048698	2.0042	AT3G59930	defensin-like protein 206[Arabidopsis thaliana]
A_84_P831967	0.02813	2.0036	AT3G62700	ABC transporter C family member 14[Arabidopsis thaliana]
A_84_P24072	0.0449902	2.0034	AT3G18880	Nucleic acid-binding, OB-fold-like protein[Arabidopsis thaliana]
A_84_P19134	0.00229893	2.0033	AT2G33370	60S ribosomal protein L23[Arabidopsis thaliana]
A_84_P18713	0.0248359	2.0028	AT5G24510	large subunit ribosomal protein LP1[Arabidopsis thaliana]
A_84_P217658	0.0292277	2.0024	AT5G56950	nucleosome assembly protein 1-like 1[Arabidopsis thaliana]
A_84_P750751	0.0258959	2.0019	AT1G66040	putative E3 ubiquitin-protein ligase ORTHRUS 4[Arabidopsis thaliana]
A_84_P22127	0.029888	2.0017	AT3G26782	pentatricopeptide repeat-containing protein[Arabidopsis thaliana]
A_84_P20899	0.0449141	2.0014	AT1G10640	Pectin lyase-like protein[Arabidopsis thaliana]
A_84_P12015	0.02735	2.0013	AT4G14580	CBL-interacting serine/threonine-protein kinase 4[Arabidopsis thaliana]
A_84_P20256	0.0296751	2.0012	AT3G12820	myb domain protein 10[Arabidopsis thaliana]
A_84_P792126	0.0284871	2.0006	AT4G39190	hypothetical protein[Arabidopsis thaliana]
A_84_P830119	0.0338886	2.0006	AT2G46240	BCL-2-associated athanogene 6[Arabidopsis thaliana]
A_84_P538776	0.0288701	2.0005	AT4G24015	RING-H2 zinc finger protein RHA4a[Arabidopsis thaliana]
A_84_P575222	0.04638	0.5	AT5G09800	U-box domain-containing protein 28[Arabidopsis thaliana]
A_84_P838533	0.0270228	0.4999	AT5G27030	Topless-related protein 3[Arabidopsis thaliana]
A_84_P13790	0.0278815	0.4999	AT4G08950	Phosphate-responsive 1 family protein[Arabidopsis thaliana]
A_84_P10356	0.0421449	0.4998	AT1G27980	Sphingosine-1-phosphate lyase[Arabidopsis thaliana]
A_84_P22896	0.00677515	0.4998	AT2G30580	E3 ubiquitin protein ligase DRIP2[Arabidopsis thaliana]
A_84_P818599	0.045272	0.4997	AT5G26940	exonuclease family protein[Arabidopsis thaliana]
A_84_P832506	0.038302	0.4996	AT4G25640	detoxifying efflux carrier 35[Arabidopsis thaliana]
A_84_P94209	0.0192805	0.4995	AT4G02410	concanavalin A-like lectin kinase-like protein[Arabidopsis thaliana]
A_84_P58410	0.00787319	0.4993	AT4G19460	UDP-glycosyltransferase-like protein[Arabidopsis thaliana]
A_84_P710989	0.0077687	0.4993	AT3G03560	hypothetical protein[Arabidopsis thaliana]
A_84_P838034	0.00191208	0.4992	AT3G12510	MADS-box family protein[Arabidopsis thaliana]
A_84_P797306	0.0313625	0.4991	AT4G27040	ESCRT-II complex subunit VPS22[Arabidopsis thaliana]
A_84_P124471	0.0447473	0.4988	AT2G41120	hypothetical protein[Arabidopsis thaliana]
A_84_P786635	0.0268179	0.4987	AT4G14100	transferase-like protein[Arabidopsis thaliana]
A_84_P15651	0.00795984	0.4985	AT3G63010	putative gibberellin receptor GID1L2[Arabidopsis thaliana]
A_84_P240805	0.0371512	0.4985	AT2G05100	photosystem II light harvesting complex protein 2.1[Arabidopsis thaliana]
A_84_P752993	0.0069881	0.4984	AT1G51270	vesicle-associated protein 1-4[Arabidopsis thaliana]
A_84_P11805	0.0439432	0.4984	AT3G47420	phosphate starvation-induced protein[Arabidopsis thaliana]
A_84_P809767	0.00691917	0.4983	AT3G59940	F-box/kelch-repeat protein SKIP20[Arabidopsis thaliana]
A_84_P541993	0.0466694	0.4983	AT2G27310	F-box protein[Arabidopsis thaliana]
A_84_P288450	0.0384144	0.4982	AT2G42950	Magnesium transporter CorA-like family protein[Arabidopsis thaliana]
A_84_P198744	0.0264418	0.4982	AT5G07790	hypothetical protein[Arabidopsis thaliana]
A_84_P12513	0.0442466	0.4979	AT2G22240	inositol-3-phosphate synthase isozyme 2[Arabidopsis thaliana]
A_84_P16692	0.046652	0.4978	AT4G28400	putative protein phosphatase 2C 58[Arabidopsis thaliana]
A_84_P21485	0.0184164	0.4976	AT4G37150	methyl esterase 9[Arabidopsis thaliana]
A_84_P23239	0.0293475	0.4975	AT4G04220	receptor like protein 46[Arabidopsis thaliana]
A_84_P821543	0.0326291	0.4974	AT1G69850	nitrate transporter 1:2[Arabidopsis thaliana]
A_84_P11674	0.0433163	0.4973	AT2G28940	protein kinase family protein[Arabidopsis thaliana]
A_84_P772844	0.0249202	0.497	AT1G18030	putative protein phosphatase 2C 8[Arabidopsis thaliana]
A_84_P14721	0.00500331	0.4968	AT1G14600	DNA binding / transcription factor[Arabidopsis thaliana]
A_84_P10063	0.043849	0.4967	AT4G25940	putative clathrin assembly protein[Arabidopsis thaliana]
A_84_P132695	0.0230534	0.4966	AT1G75020	lysocardiolipin and lysophospholipid acyltransferase[Arabidopsis thaliana]
A_84_P22393	0.0398414	0.4966	AT4G34390	extra-large GTP-binding protein 2[Arabidopsis thaliana]
A_84_P810404	0.0396578	0.4964	AT1G56190	phosphoglycerate kinase[Arabidopsis thaliana]
A_84_P157005	0.0390587	0.4962	AT4G25290	DNA photolyase[Arabidopsis thaliana]
A_84_P858456	0.0105606	0.4961	AT3G26570	inorganic phosphate transporter 2-1[Arabidopsis thaliana]
A_84_P843260	0.00491036	0.496	AT1G31540	TIR-NBS-LRR class disease resistance protein[Arabidopsis thaliana]
A_84_P68884	0.0396228	0.496	AT4G21840	peptide methionine sulfoxide reductase B8[Arabidopsis thaliana]
A_84_P505144	0.0384233	0.4958	AT5G06390	fasciclin-like arabinogalactan protein 17[Arabidopsis thaliana]
A_84_P20571	0.00433686	0.4956	AT1G68690	protein kinase-like protein[Arabidopsis thaliana]
A_84_P12581	0.0355925	0.4955	AT1G75410	BEL1-like homeodomain 3[Arabidopsis thaliana]
A_84_P21769	0.0353171	0.4952	AT1G61120	terpene synthase 04[Arabidopsis thaliana]
A_84_P23683	0.0348339	0.4952	AT1G09410	pentatricopeptide repeat-containing protein[Arabidopsis thaliana]
A_84_P57010	0.00383208	0.4952	AT4G37540	LOB domain-containing protein 39[Arabidopsis thaliana]
A_84_P193394	0.0130746	0.4951	AT3G16670	Pollen Ole e 1 allergen and extensin family protein[Arabidopsis thaliana]
A_84_P23386	0.0363391	0.495	AT5G02840	protein LHY/CCA1-like 1[Arabidopsis thaliana]
A_84_P10518	0.0496775	0.4949	AT1G50040	hypothetical protein[Arabidopsis thaliana]
A_84_P10992	0.0275067	0.4949	AT4G21990	5'-adenylylsulfate reductase 3[Arabidopsis thaliana]
A_84_P17088	0.0494315	0.4948	AT1G78530	protein kinase-like protein[Arabidopsis thaliana]
A_84_P858244	0.000343408	0.4948	AT1G23040	hydroxyproline-rich glycoprotein family protein[Arabidopsis thaliana]
A_84_P22344	0.00966686	0.4947	AT4G23280	putative cysteine-rich receptor-like protein kinase 20[Arabidopsis thaliana]
A_84_P10939	0.00294474	0.4947	AT4G02200	protein dehydration-INDUCED 19-5[Arabidopsis thaliana]
A_84_P559313	0.00201824	0.4944	AT5G43910	pfkB-like carbohydrate kinase family protein[Arabidopsis thaliana]
A_84_P260920	0.00202265	0.4943	AT2G38740	haloacid dehalogenase-like hydrolase domain-containing protein[Arabidopsis thaliana]
A_84_P12005	0.00326739	0.4942	AT4G38410	putative dehydrin[Arabidopsis thaliana]
A_84_P16676	0.00978412	0.4941	AT4G25000	alpha-amylase[Arabidopsis thaliana]
A_84_P14331	0.00990374	0.4938	AT1G76650	calcium-binding protein CML38[Arabidopsis thaliana]
A_84_P821447	0.00020718	0.4936	AT2G36800	cytokinin-O-glucosyltransferase 3[Arabidopsis thaliana]
A_84_P851628	0.00179701	0.4931	AT5G59400	hypothetical protein[Arabidopsis thaliana]
A_84_P511534	0.00299789	0.493	AT5G66675	hypothetical protein[Arabidopsis thaliana]
A_84_P816040	0.00123983	0.493	AT3G12760	hypothetical protein[Arabidopsis thaliana]
A_84_P23641	0.0020096	0.4929	AT1G75770	hypothetical protein[Arabidopsis thaliana]
A_84_P115912	0.00330661	0.4929	AT4G17970	aluminum-activated, malate transporter 12[Arabidopsis thaliana]
A_84_P226219	0.00240883	0.4926	AT3G53668	conserved peptide upstream open reading frame 51[Arabidopsis thaliana]
A_84_P12479	0.00584702	0.4924	AT1G43640	tubby-like F-box protein 5[Arabidopsis thaliana]
A_84_P523896	0.00691115	0.4922	AT5G50335	hypothetical protein[Arabidopsis thaliana]
A_84_P784314	0.000305619	0.492	AT3G45650	nitrate excretion transporter1[Arabidopsis thaliana]
A_84_P824750	0.00383208	0.4919	AT1G73880	UDP-glucosyl transferase 89B1[Arabidopsis thaliana]
A_84_P12126	0.00547493	0.4919	AT5G40540	protein kinase family protein[Arabidopsis thaliana]
A_84_P23567	0.00149752	0.4918	AT5G65060	K-box region and MADS-box transcription factor family protein[Arabidopsis thaliana]
A_84_P59510	0.009939	0.4917	AT4G32480	hypothetical protein[Arabidopsis thaliana]
A_84_P17750	0.000574932	0.4916	AT5G15330	SPX domain-containing protein 4[Arabidopsis thaliana]
A_84_P812809	0.00229893	0.4916	AT3G52880	monodehydroascorbate reductase (NADH)[Arabidopsis thaliana]
A_84_P861707	0.00760404	0.4916	AT5G20950	Glycosyl hydrolase family protein[Arabidopsis thaliana]
A_84_P21126	0.001674	0.4916	AT2G32020	GCN5-related N-acetyltransferase-like protein[Arabidopsis thaliana]
A_84_P805915	0.00756242	0.4913	AT1G74710	Isochorismate synthase 1[Arabidopsis thaliana]
A_84_P23040	0.00601442	0.4913	AT3G08870	concanavalin A-like lectin protein kinase-like protein[Arabidopsis thaliana]
A_84_P18178	0.00865139	0.4912	AT2G31955	Molybdopterin biosynthesis protein CNX2[Arabidopsis thaliana]
A_84_P157945	0.00981935	0.4911	AT5G62460	RING/FYVE/PHD zinc finger-containing protein[Arabidopsis thaliana]
A_84_P863449	0.00228851	0.4907	AT2G47770	tryptophan-rich sensory protein-like protein[Arabidopsis thaliana]
A_84_P14367	0.0077687	0.4906	AT1G49200	RING-H2 finger protein ATL75[Arabidopsis thaliana]
A_84_P572942	0.00476243	0.4906	AT1G65760	hypothetical protein[Arabidopsis thaliana]
A_84_P838519	0.00940836	0.4906	AT1G11300	G-type lectin S-receptor-like serine/threonine-protein kinase[Arabidopsis thaliana]
A_84_P550382	0.00899541	0.4905	AT5G10440	cyclin-D4-2[Arabidopsis thaliana]
A_84_P311403	0.00931835	0.4904	AT2G23420	nicotinate phosphoribosyltransferase[Arabidopsis thaliana]
A_84_P20082	0.00160192	0.4904	AT2G20900	diacylglycerol kinase 5[Arabidopsis thaliana]
A_84_P601724	0.000630116	0.4902	AT3G25070	RPM1 interacting protein 4[Arabidopsis thaliana]
A_84_P21800	0.00421615	0.4898	AT1G70290	putative alpha,alpha-trehalose-phosphate synthase [UDP-forming] 8[Arabidopsis thaliana]
A_84_P266420	0.00381253	0.4898	AT5G22000	E3 ubiquitin-protein ligase RHF2A[Arabidopsis thaliana]
A_84_P762683	0.000748858	0.4897	AT3G60961	uridylate kinase-like protein[Arabidopsis thaliana]
A_84_P23950	0.000725215	0.4897	AT1G07450	tropine dehydrogenase[Arabidopsis thaliana]
A_84_P11868	0.00220312	0.4896	AT3G62260	putative protein phosphatase 2C 49[Arabidopsis thaliana]
A_84_P63150	0.000535446	0.4893	AT5G53420	CCT motif family protein[Arabidopsis thaliana]
A_84_P186444	0.00371953	0.4891	AT1G63260	tetraspanin10[Arabidopsis thaliana]
A_84_P544019	0.00977913	0.4887	AT4G00970	cysteine-rich receptor-like protein kinase 41[Arabidopsis thaliana]
A_84_P813172	0.00416588	0.4883	AT1G75180	Erythronate-4-phosphate dehydrogenase family protein[Arabidopsis thaliana]
A_84_P589129	0.00342348	0.4881	AT2G40095	Alpha/beta hydrolase related protein[Arabidopsis thaliana]
A_84_P11617	0.00133677	0.488	AT2G02390	glutathione S-transferase zeta-class 1[Arabidopsis thaliana]
A_84_P10897	0.00611899	0.4879	AT3G55950	putative serine/threonine-protein kinase-like protein CCR3[Arabidopsis thaliana]
A_84_P21603	0.000780586	0.4879	AT5G46330	LRR receptor-like serine/threonine-protein kinase FLS2[Arabidopsis thaliana]
A_84_P850865	0.00990828	0.4877	AT4G27940	manganese tracking factor for mitochondrial SOD2[Arabidopsis thaliana]
A_84_P17673	0.00953724	0.4877	AT4G37400	cytochrome P450, family 81, subfamily F, polypeptide 3[Arabidopsis thaliana]
A_84_P10597	0.00590543	0.4877	AT1G27770	autoinhibited Ca2+-ATPase 1[Arabidopsis thaliana]
A_84_P137629	0.00721892	0.4876	AT5G64170	dentin sialophosphoprotein-like protein[Arabidopsis thaliana]
A_84_P152058	0.00545281	0.4874	AT1G77770	hypothetical protein[Arabidopsis thaliana]
A_84_P15283	0.00189422	0.4873	AT1G66100	thionin[Arabidopsis thaliana]
A_84_P280440	0.00270977	0.4873	AT5G17280	hypothetical protein[Arabidopsis thaliana]
A_84_P13235	0.000756788	0.4872	AT1G13260	AP2/ERF and B3 domain-containing transcription factor RAV1[Arabidopsis thaliana]
A_84_P19058	0.000131497	0.487	AT1G72680	putative cinnamyl alcohol dehydrogenase 1[Arabidopsis thaliana]
A_84_P81479	0.00445848	0.4868	AT3G19380	U-box domain-containing protein 25[Arabidopsis thaliana]
A_84_P826714	0.00393651	0.4868	AT1G52000	jacalin-like lectin domain-containing protein[Arabidopsis thaliana]
A_84_P18001	0.00313061	0.4868	AT1G65500	hypothetical protein[Arabidopsis thaliana]
A_84_P14817	0.00649125	0.4867	AT1G27100	Actin cross-linking protein[Arabidopsis thaliana]
A_84_P182664	0.00612933	0.4865	AT2G02710	protein TWIN LOV 1[Arabidopsis thaliana]
A_84_P531256	0.00451516	0.4864	AT1G67865	hypothetical protein[Arabidopsis thaliana]
A_84_P23613	0.00698979	0.4863	AT5G59070	glycosyl transferase family 1 protein[Arabidopsis thaliana]
A_84_P13625	0.00830604	0.4862	AT3G28940	AIG2-like protein[Arabidopsis thaliana]
A_84_P23632	0.00990853	0.4861	AT1G35670	calcium-dependent protein kinase 2[Arabidopsis thaliana]
A_84_P807623	0.0054885	0.486	AT2G10940	bifunctional inhibitor/lipid-transfer protein/seed storage 2S albumin-like protein[Arabidopsis thali
A_84_P21322	0.009158	0.4858	AT3G61990	S-adenosyl-L-methionine-dependent methyltransferase-like protein[Arabidopsis thaliana]
A_84_P547017	0.00788481	0.4858	AT1G03930	dual specificity kinase 1[Arabidopsis thaliana]
A_84_P21686	0.00872801	0.4856	AT5G14780	Formate dehydrogenase[Arabidopsis thaliana]
A_84_P843544	0.00903948	0.4852	AT2G01340	hypothetical protein[Arabidopsis thaliana]
A_84_P17400	0.000847502	0.4848	AT3G14050	RelA-SpoT like protein RSH2[Arabidopsis thaliana]
A_84_P823427	0.00697014	0.4842	AT4G24120	metal-nicotianamine transporter YSL1[Arabidopsis thaliana]
A_84_P812241	0.00583279	0.4837	AT5G67360	subtilisin-like protease[Arabidopsis thaliana]
A_84_P242573	0.00840384	0.4836	AT5G54470	B-box type zinc finger-containing protein[Arabidopsis thaliana]
A_84_P15624	0.00292769	0.4835	AT3G56220	transcription regulator[Arabidopsis thaliana]
A_84_P828124	0.0165015	0.4835	AT1G72360	ethylene-responsive transcription factor ERF073[Arabidopsis thaliana]
A_84_P264570	0.0223473	0.4834	AT5G67390	hypothetical protein[Arabidopsis thaliana]
A_84_P17960	0.00365282	0.4834	AT1G01580	ferric reduction oxidase 2[Arabidopsis thaliana]
A_84_P253725	0.0245606	0.4831	AT1G64220	mitochondrial import receptor subunit TOM7-2[Arabidopsis thaliana]
A_84_P17536	0.015643	0.4831	AT3G61440	cysteine synthase C1[Arabidopsis thaliana]
A_84_P17949	0.0388676	0.4828	AT1G17330	Metal-dependent phosphohydrolase[Arabidopsis thaliana]
A_84_P16048	0.0396574	0.4827	AT2G20875	protein EPIDERMAL PATTERNING FACTOR 1[Arabidopsis thaliana]
A_84_P16284	0.0222033	0.4827	AT2G42640	Mitogen activated protein kinase kinase kinase-like protein[Arabidopsis thaliana]
A_84_P15860	0.0292117	0.4826	AT5G17260	NAC domain containing protein 86[Arabidopsis thaliana]
A_84_P12737	0.0358214	0.4825	AT3G44400	TIR-NBS-LRR class disease resistance protein[Arabidopsis thaliana]
A_84_P16291	0.00267871	0.4823	AT2G46030	ubiquitin-conjugating enzyme E2 6[Arabidopsis thaliana]
A_84_P761556	0.0362278	0.4823	AT3G48208	Plant thionin family protein[Arabidopsis thaliana]
A_84_P795781	0.0318927	0.4823	AT5G24570	hypothetical protein[Arabidopsis thaliana]
A_84_P818122	0.0306381	0.4823	AT4G12790	ATP-binding family protein[Arabidopsis thaliana]
A_84_P820187	0.0369641	0.4816	AT2G37760	NAD(P)-linked oxidoreductase-like protein[Arabidopsis thaliana]
A_84_P22107	0.00552436	0.4816	AT3G11930	adenine nucleotide alpha hydrolases-like protein[Arabidopsis thaliana]
A_84_P10399	0.0241947	0.4815	AT1G17745	D-3-phosphoglycerate dehydrogenase[Arabidopsis thaliana]
A_84_P611334	0.00125549	0.4813	AT2G22880	VQ motif-containing protein[Arabidopsis thaliana]
A_84_P121442	0.0198169	0.4812	AT4G28260	hypothetical protein[Arabidopsis thaliana]
A_84_P13560	0.0149265	0.4812	AT2G32150	haloacid dehalogenase-like hydrolase domain-containing protein[Arabidopsis thaliana]
A_84_P22452	0.0392876	0.4811	AT5G06860	Polygalacturonase inhibitor 1[Arabidopsis thaliana]
A_84_P137319	0.0107751	0.4811	AT4G19880	Intracellular chloride channel-like protein[Arabidopsis thaliana]
A_84_P258460	0.0214663	0.481	AT2G47560	RING-H2 finger protein ATL64[Arabidopsis thaliana]
A_84_P64584	0.00767026	0.4809	AT5G67140	F-box protein[Arabidopsis thaliana]
A_84_P67534	0.00841203	0.4808	AT1G23080	auxin efflux carrier component 7[Arabidopsis thaliana]
A_84_P819711	0.00855652	0.4805	AT1G63900	E3 ubiquitin ligase-like protein[Arabidopsis thaliana]
A_84_P12789	0.0363011	0.4803	AT3G56170	Ca-2+ dependent nuclease[Arabidopsis thaliana]
A_84_P17923	0.0361734	0.4803	AT5G28770	bZIP transcription factor-like protein[Arabidopsis thaliana]
A_84_P52140	0.00353995	0.4802	AT1G24580	RING/U-box domain-containing protein[Arabidopsis thaliana]
A_84_P11030	0.049501	0.4802	AT4G30450	glycine-rich protein[Arabidopsis thaliana]
A_84_P849157	0.0299674	0.4801	AT2G39870	hypothetical protein[Arabidopsis thaliana]
A_84_P830423	0.00605495	0.48	AT3G44200	serine/threonine-protein kinase Nek5[Arabidopsis thaliana]
A_84_P235503	0.025327	0.4799	AT2G36470	hypothetical protein[Arabidopsis thaliana]
A_84_P600353	0.0252106	0.4798	AT5G63905	hypothetical protein[Arabidopsis thaliana]
A_84_P226009	0.00583021	0.4798	AT5G50530	CBS / octicosapeptide/Phox/Bemp1 domain-containing protein[Arabidopsis thaliana]
A_84_P13355	0.00893988	0.4794	AT1G50020	hypothetical protein[Arabidopsis thaliana]
A_84_P814684	0.0158826	0.479	AT1G21130	O-methyltransferase-like protein[Arabidopsis thaliana]
A_84_P19887	0.00687043	0.4789	AT1G80760	aquaporin NIP6-1[Arabidopsis thaliana]
A_84_P14690	0.0131393	0.4786	AT3G59060	transcription factor PIF5[Arabidopsis thaliana]
A_84_P843286	0.00109475	0.4784	AT3G01990	ACT domain-containing protein 6[Arabidopsis thaliana]
A_84_P19881	0.0011008	0.478	AT1G03740	protein kinase domain-containing protein[Arabidopsis thaliana]
A_84_P23732	0.00549841	0.4779	AT1G52570	phospholipase D alpha 2[Arabidopsis thaliana]
A_84_P850976	0.0308082	0.4778	AT3G07310	hypothetical protein[Arabidopsis thaliana]
A_84_P90349	0.0287345	0.4777	AT5G53030	hypothetical protein[Arabidopsis thaliana]
A_84_P198394	0.0396928	0.4776	AT4G16670	hypothetical protein[Arabidopsis thaliana]
A_84_P17613	0.0167369	0.4775	AT4G22950	agamous-like MADS-box protein AGL19[Arabidopsis thaliana]
A_84_P247395	0.0017048	0.4774	AT3G26470	RPW8 domain-containing powdery mildew resistance protein[Arabidopsis thaliana]
A_84_P808741	0.0294975	0.4772	AT3G26650	glyceraldehyde-3-phosphate dehydrogenase A[Arabidopsis thaliana]
A_84_P18852	0.0194066	0.4767	AT5G15870	glycosyl hydrolase family 81 protein[Arabidopsis thaliana]
A_84_P821660	0.000181518	0.4763	AT4G01750	rhamnogalacturonan xylosyltransferase 2[Arabidopsis thaliana]
A_84_P219958	0.0200147	0.4757	AT5G42760	Leucine carboxyl methyltransferase[Arabidopsis thaliana]
A_84_P219858	0.0162648	0.4757	AT5G13190	hypothetical protein[Arabidopsis thaliana]
A_84_P10767	0.0228018	0.4756	AT3G02990	heat stress transcription factor A-1e[Arabidopsis thaliana]
A_84_P13957	0.0176077	0.4755	AT5G11650	alpha/beta fold hydrolase family protein[Arabidopsis thaliana]
A_84_P22184	0.000290361	0.475	AT3G12090	tetraspanin6[Arabidopsis thaliana]
A_84_P500472	0.0180527	0.475	AT3G43440	protein TIFY 3A[Arabidopsis thaliana]
A_84_P132955	0.00112814	0.475	AT5G39160	germin-like protein subfamily 1 member 18[Arabidopsis thaliana]
A_84_P14281	0.000970001	0.4749	AT1G15550	gibberellin 3-beta-dioxygenase 1[Arabidopsis thaliana]
A_84_P197654	0.0372296	0.4749	AT4G13040	Ethylene-responsive transcription factor-like protein[Arabidopsis thaliana]
A_84_P10568	0.0112265	0.4748	AT1G07000	exocyst complex component 7[Arabidopsis thaliana]
A_84_P18201	0.0145592	0.4748	AT2G40940	ethylene response sensor 1[Arabidopsis thaliana]
A_84_P19750	0.00579095	0.4745	AT5G57320	gelsolin[Arabidopsis thaliana]
A_84_P16060	0.00776448	0.4745	AT1G06430	cell division protease ftsH-8[Arabidopsis thaliana]
A_84_P16325	0.0348925	0.4744	AT2G26650	Potassium channel AKT1[Arabidopsis thaliana]
A_84_P288490	0.0102822	0.4742	AT2G05070	photosystem II light harvesting complex protein 2.2[Arabidopsis thaliana]
A_84_P861671	0.0221188	0.4742	AT2G42690	alpha/beta-hydrolase domain-containing protein[Arabidopsis thaliana]
A_84_P212728	0.0212079	0.4741	AT5G56860	GATA transcription factor 21[Arabidopsis thaliana]
A_84_P511956	0.0300436	0.474	AT3G11570	protein trichome birefringence-like 8[Arabidopsis thaliana]
A_84_P554085	0.00053205	0.4739	AT1G02880	thiamin pyrophosphokinase1[Arabidopsis thaliana]
A_84_P17180	0.0133957	0.4739	AT1G18210	putative calcium-binding protein CML27[Arabidopsis thaliana]
A_84_P21308	0.0319314	0.4738	AT1G21550	putative calcium-binding protein CML44[Arabidopsis thaliana]
A_84_P22445	0.0217858	0.4738	AT5G04720	ADR1-like 2 protein[Arabidopsis thaliana]
A_84_P12186	0.0002445	0.4738	AT5G57480	AAA-type ATPase family protein[Arabidopsis thaliana]
A_84_P19886	0.00639661	0.4737	AT1G22930	T-complex protein 11[Arabidopsis thaliana]
A_84_P155845	0.0222765	0.4734	AT2G47950	hypothetical protein[Arabidopsis thaliana]
A_84_P12886	0.0255469	0.4734	AT4G23130	cysteine-rich receptor-like protein kinase 5[Arabidopsis thaliana]
A_84_P13276	0.00190581	0.4732	AT1G04530	tetratricopeptide repeat domain-containing protein[Arabidopsis thaliana]
A_84_P758086	0.0200166	0.4731	AT2G29290	tropine dehydrogenase[Arabidopsis thaliana]
A_84_P803880	0.0480084	0.4731	AT4G22690	cytochrome P450, family 706, subfamily A, polypeptide 1[Arabidopsis thaliana]
A_84_P11197	0.0287113	0.4729	AT5G45110	NPR1-like protein 3[Arabidopsis thaliana]
A_84_P255480	0.0227552	0.4729	AT2G35070	hypothetical protein[Arabidopsis thaliana]
A_84_P127161	0.00474634	0.4727	AT3G51895	sulfate transporter 3.1[Arabidopsis thaliana]
A_84_P812152	0.0361971	0.4723	AT4G21850	peptide methionine sulfoxide reductase B9[Arabidopsis thaliana]
A_84_P836947	0.0408612	0.4722	AT4G14920	Acyl-CoA N-acyltransferase with RING/FYVE/PHD-type zinc finger protein[Arabidopsis thaliana]
A_84_P23373	0.000587299	0.4718	AT4G17530	RAB GTPase homolog 1C[Arabidopsis thaliana]
A_84_P826661	0.0288663	0.4718	AT3G51890	Clathrin light chain protein[Arabidopsis thaliana]
A_84_P12935	0.0136127	0.4718	AT4G34250	3-ketoacyl-CoA synthase 16[Arabidopsis thaliana]
A_84_P10492	0.00958583	0.4716	AT1G77990	sulfate transporter 2.2[Arabidopsis thaliana]
A_84_P13059	0.0201458	0.4715	AT5G37600	glutamine synthetase cytosolic isozyme 1-1[Arabidopsis thaliana]
A_84_P13113	0.0129979	0.4711	AT5G52050	mate efflux domain-containing protein[Arabidopsis thaliana]
A_84_P509836	0.0300192	0.471	AT1G13830	carbohydrate-binding X8 domain-containing protein[Arabidopsis thaliana]
A_84_P87439	0.039739	0.4709	AT3G61600	POZ/BTB containin G-protein 1[Arabidopsis thaliana]
A_84_P537464	0.00174107	0.4709	AT1G69060	chaperone DnaJ-domain containing protein[Arabidopsis thaliana]
A_84_P768688	0.0344496	0.4708	AT5G17165	hypothetical protein[Arabidopsis thaliana]
A_84_P802496	0.0211918	0.4704	AT1G03130	photosystem I reaction center subunit II-2[Arabidopsis thaliana]
A_84_P825496	0.0355411	0.4702	AT5G04930	phospholipid-transporting ATPase 1[Arabidopsis thaliana]
A_84_P10660	0.0294836	0.4699	AT2G29490	glutathione S-transferase[Arabidopsis thaliana]
A_84_P815367	0.0318039	0.4694	AT5G25265	hypothetical protein[Arabidopsis thaliana]
A_84_P820734	0.00448081	0.4693	AT1G09250	transcription factor bHLH149[Arabidopsis thaliana]
A_84_P21836	0.0131187	0.4693	AT1G72940	Toll-Interleukin-Resistance domain-containing protein[Arabidopsis thaliana]
A_84_P132425	0.00740903	0.4692	AT3G46110	hypothetical protein[Arabidopsis thaliana]
A_84_P810002	0.0264232	0.4691	AT1G47128	cysteine proteinase RD21a[Arabidopsis thaliana]
A_84_P186924	0.00880478	0.469	AT1G65790	receptor kinase 1[Arabidopsis thaliana]
A_84_P99616	2.56327e-05	0.4687	AT5G08360	hypothetical protein[Arabidopsis thaliana]
A_84_P10284	0.0145761	0.4686	AT5G54170	Lipid-binding START domain-containing protein[Arabidopsis thaliana]
A_84_P137649	0.00628795	0.4685	AT1G21250	wall-associated receptor kinase 1[Arabidopsis thaliana]
A_84_P15319	0.0313088	0.4684	AT1G31580	protein ECS1[Arabidopsis thaliana]
A_84_P22132	0.0145342	0.4684	AT3G21690	mate efflux domain-containing protein[Arabidopsis thaliana]
A_84_P18223	0.0132579	0.4683	AT2G32800	putative protein kinase[Arabidopsis thaliana]
A_84_P803770	0.00478888	0.4683	AT1G76680	12-oxophytodienoate reductase 1[Arabidopsis thaliana]
A_84_P10308	0.0110015	0.4682	AT5G60440	agamous-like MADS-box protein AGL62[Arabidopsis thaliana]
A_84_P23998	0.00978432	0.4681	AT1G53430	Leucine-rich repeat transmembrane protein kinase[Arabidopsis thaliana]
A_84_P251265	0.0443566	0.4681	AT1G63720	hypothetical protein[Arabidopsis thaliana]
A_84_P217918	0.00657402	0.4681	AT1G71970	hypothetical protein[Arabidopsis thaliana]
A_84_P169283	0.0486983	0.468	AT5G06570	alpha/beta hydrolase fold-containing protein[Arabidopsis thaliana]
A_84_P750294	0.0341255	0.4678	AT1G07390	receptor like protein 1[Arabidopsis thaliana]
A_84_P805635	0.00694928	0.4678	AT1G25370	hypothetical protein[Arabidopsis thaliana]
A_84_P16958	0.00518798	0.4678	AT5G15450	casein lytic proteinase B3[Arabidopsis thaliana]
A_84_P16120	0.00260894	0.4677	AT1G10140	hypothetical protein[Arabidopsis thaliana]
A_84_P12564	0.00381991	0.4676	AT2G44500	axi 1 protein-like protein[Arabidopsis thaliana]
A_84_P21781	0.00252617	0.4672	AT1G70000	myb-like transcription factor-like protein[Arabidopsis thaliana]
A_84_P765563	0.0351866	0.467	AT4G13564	ncRNA[Arabidopsis thaliana]
A_84_P11634	0.00499612	0.4668	AT1G75440	putative ubiquitin-conjugating enzyme E2 16[Arabidopsis thaliana]
A_84_P11248	0.0134039	0.4668	AT5G59220	protein phosphatase[Arabidopsis thaliana]
A_84_P216568	0.0418911	0.4668	AT1G78030	hypothetical protein[Arabidopsis thaliana]
A_84_P279580	0.0331177	0.4664	AT3G50800	hypothetical protein[Arabidopsis thaliana]
A_84_P90769	0.00809544	0.4664	AT2G24240	BTB/POZ domain with WD40/YVTN repeat-containing protein[Arabidopsis thaliana]
A_84_P851012	0.0174235	0.4662	AT3G17810	pyrimidine 1[Arabidopsis thaliana]
A_84_P21874	0.0451546	0.4659	AT1G27730	zinc finger protein STZ/ZAT10[Arabidopsis thaliana]
A_84_P312323	0.00819566	0.4658	AT5G13370	auxin-responsive GH3 family protein[Arabidopsis thaliana]
A_84_P584960	0.00928406	0.4657	AT4G21500	hypothetical protein[Arabidopsis thaliana]
A_84_P220478	0.0357695	0.4657	AT1G08450	calreticulin-3[Arabidopsis thaliana]
A_84_P10407	0.0378341	0.4656	AT1G23740	quinone oxidoreductase-like protein[Arabidopsis thaliana]
A_84_P839432	0.0124557	0.465	AT1G05630	Type I inositol-1,4,5-trisphosphate 5-phosphatase 13[Arabidopsis thaliana]
A_84_P809992	0.0391763	0.4649	AT2G13360	serine--glyoxylate aminotransferase[Arabidopsis thaliana]
A_84_P23248	0.0193173	0.4649	AT4G08850	Leucine-rich repeat-containing protein[Arabidopsis thaliana]
A_84_P812471	0.0262447	0.4648	AT4G34350	4-hydroxy-3-methylbut-2-enyl diphosphate reductase[Arabidopsis thaliana]
A_84_P807322	0.049783	0.4647	AT2G39730	ribulose bisphosphate carboxylase/oxygenase activase[Arabidopsis thaliana]
A_84_P843794	0.032789	0.4645	AT3G03356	protein coding
A_84_P21354	0.0364197	0.4641	AT4G08290	nodulin MtN21 /EamA-like transporter family protein[Arabidopsis thaliana]
A_84_P15092	0.0478207	0.4639	AT1G35560	transcription factor TCP23[Arabidopsis thaliana]
A_84_P158275	0.00808655	0.4634	AT3G26510	octicosapeptide/Phox/Bem1p domain-containing protein[Arabidopsis thaliana]
A_84_P163103	0.00726516	0.4633	AT3G53540	hypothetical protein[Arabidopsis thaliana]
A_84_P14880	0.0409473	0.4631	AT5G05580	omega-3 fatty acid desaturase (delta-15 desaturase)[Arabidopsis thaliana]
A_84_P173251	0.00781185	0.463	AT5G04920	vacuolar protein sorting-associated protein 36[Arabidopsis thaliana]
A_84_P813537	0.0195496	0.463	AT3G55800	Sedoheptulose-1,7-bisphosphatase[Arabidopsis thaliana]
A_84_P15231	0.0394037	0.4629	AT1G78230	Outer arm dynein light chain 1 protein[Arabidopsis thaliana]
A_84_P149788	0.0212958	0.4629	AT3G12740	ALA-interacting subunit 1[Arabidopsis thaliana]
A_84_P13255	0.00647431	0.4624	AT1G76970	Target of Myb protein 1[Arabidopsis thaliana]
A_84_P16637	0.0178651	0.4624	AT4G11470	putative cysteine-rich receptor-like protein kinase 31[Arabidopsis thaliana]
A_84_P10316	0.00337516	0.4624	AT5G62020	heat stress transcription factor B-2a[Arabidopsis thaliana]
A_84_P829740	0.000969417	0.4623	AT5G46260	TIR-NBS-LRR class disease resistance protein[Arabidopsis thaliana]
A_84_P20669	0.0403824	0.4623	AT5G49448	conserved peptide upstream open reading frame 4[Arabidopsis thaliana]
A_84_P19856	0.0324992	0.4622	AT1G33710	RNA-directed DNA polymerase (reverse transcriptase)-related family protein[Arabidopsis thaliana]
A_84_P20392	0.0304558	0.462	AT4G01720	putative WRKY transcription factor 47[Arabidopsis thaliana]
A_84_P17680	0.0115015	0.4619	AT4G38860	SAUR-like auxin-responsive protein[Arabidopsis thaliana]
A_84_P174401	0.0267086	0.4619	AT4G16820	lipase class 3 family protein[Arabidopsis thaliana]
A_84_P805748	0.0242323	0.4617	AT1G76040	calcium-dependent protein kinase 29[Arabidopsis thaliana]
A_84_P23287	0.0393123	0.4616	AT4G22530	S-adenosyl-L-methionine-dependent methyltransferase domain-containing protein[Arabidopsis thaliana]
A_84_P282340	0.0141688	0.4616	AT3G60070	major facilitator protein[Arabidopsis thaliana]
A_84_P16344	0.0307208	0.4616	AT2G03730	ACT domain-containing protein 5[Arabidopsis thaliana]
A_84_P785110	0.0334213	0.4613	AT1G03440	leucine-rich repeat-containing protein[Arabidopsis thaliana]
A_84_P20381	0.0239941	0.4613	AT3G63110	adenylate isopentenyltransferase 3[Arabidopsis thaliana]
A_84_P23789	0.0202849	0.4612	AT1G76800	vacuolar iron transporter-like protein[Arabidopsis thaliana]
A_84_P11777	0.0419166	0.4612	AT3G25610	phospholipid-transporting ATPase 10[Arabidopsis thaliana]
A_84_P21596	0.0234956	0.4609	AT5G44530	Subtilase family protein[Arabidopsis thaliana]
A_84_P787483	0.0076922	0.4609	AT5G10695	hypothetical protein[Arabidopsis thaliana]
A_84_P10592	2.75891e-05	0.4607	AT1G14330	F-box/kelch-repeat protein SKIP11[Arabidopsis thaliana]
A_84_P13021	0.0365382	0.4603	AT5G14640	Shaggy-related protein kinase epsilon[Arabidopsis thaliana]
A_84_P813230	0.0452079	0.4603	AT3G51730	saposin B domain-containing protein[Arabidopsis thaliana]
A_84_P16146	0.011164	0.4603	AT1G64710	putative alcohol dehydrogenase[Arabidopsis thaliana]
A_84_P806450	0.0126513	0.4603	AT2G17120	LysM domain-containing GPI-anchored protein 2[Arabidopsis thaliana]
A_84_P276910	0.015383	0.4603	AT2G43540	hypothetical protein[Arabidopsis thaliana]
A_84_P12209	0.0117008	0.4599	AT5G62490	HVA22-like protein b[Arabidopsis thaliana]
A_84_P856172	0.00951137	0.4599	AT2G26980	CBL-interacting serine/threonine-protein kinase 3[Arabidopsis thaliana]
A_84_P256200	0.00144262	0.4598	AT3G06760	protein dehydration-INDUCED 19-4[Arabidopsis thaliana]
A_84_P510878	0.0282207	0.4598	AT1G75000	GNS1/SUR4 membrane-like protein[Arabidopsis thaliana]
A_84_P757702	0.000484136	0.4597	AT2G41997	defensin-like protein 108[Arabidopsis thaliana]
A_84_P10528	0.000147229	0.4595	AT1G51800	putative leucine-rich repeat protein kinase[Arabidopsis thaliana]
A_84_P59560	0.0234946	0.4595	AT4G11430	hydroxyproline-rich glycoprotein family protein[Arabidopsis thaliana]
A_84_P171073	0.00299911	0.4594	AT1G35210	hypothetical protein[Arabidopsis thaliana]
A_84_P22402	0.047472	0.4594	AT4G36220	ferulic acid 5-hydroxylase 1[Arabidopsis thaliana]
A_84_P16280	0.0389661	0.4592	AT2G19980	allergen V5/Tpx-1-related family protein[Arabidopsis thaliana]
A_84_P16834	0.00332267	0.459	AT5G28050	cytidine/deoxycytidylate deaminase-like protein[Arabidopsis thaliana]
A_84_P16885	9.48963e-05	0.4588	AT5G49360	beta-xylosidase 1[Arabidopsis thaliana]
A_84_P20458	0.0350755	0.4585	AT1G32450	nitrate transporter 1.5[Arabidopsis thaliana]
A_84_P175131	0.0427733	0.4584	AT1G21060	hypothetical protein[Arabidopsis thaliana]
A_84_P24096	0.0437149	0.458	AT3G46900	copper transporter 2[Arabidopsis thaliana]
A_84_P14792	0.0235643	0.4579	AT4G26580	RING/U-box domain-containing protein[Arabidopsis thaliana]
A_84_P21529	0.00386934	0.4578	AT5G13820	Telomere repeat-binding protein 4[Arabidopsis thaliana]
A_84_P753680	0.000196467	0.4578	AT1G24147	hypothetical protein[Arabidopsis thaliana]
A_84_P17160	0.00117902	0.4578	AT1G70610	ABC transporter B family member 26[Arabidopsis thaliana]
A_84_P16798	0.0185383	0.4569	AT5G13360	auxin-responsive GH3 family protein[Arabidopsis thaliana]
A_84_P282640	0.034639	0.4568	AT2G23170	indole-3-acetic acid-amido synthetase GH3.3[Arabidopsis thaliana]
A_84_P13172	0.036028	0.4567	AT5G67080	mitogen-activated protein kinase kinase kinase 19[Arabidopsis thaliana]
A_84_P827439	0.0358091	0.4566	AT5G14060	aspartokinase 2[Arabidopsis thaliana]
A_84_P11803	0.00553279	0.4564	AT3G46930	protein kinase family protein[Arabidopsis thaliana]
A_84_P19788	0.0441856	0.4562	AT5G66210	calcium-dependent protein kinase 28[Arabidopsis thaliana]
A_84_P18034	0.00147046	0.456	AT1G78510	solanesyl diphosphate synthase 1[Arabidopsis thaliana]
A_84_P532318	0.0141369	0.456	AT2G47370	calcium-dependent phosphotriesterase-like protein[Arabidopsis thaliana]
A_84_P845375	0.0147559	0.4559	AT4G34530	transcription factor bHLH63[Arabidopsis thaliana]
A_84_P20319	0.00849894	0.4558	AT3G48690	alpha/beta-hydrolase domain-containing protein[Arabidopsis thaliana]
A_84_P302990	0.0344492	0.4555	AT3G51130	hypothetical protein[Arabidopsis thaliana]
A_84_P18553	0.0106321	0.4554	AT4G21390	S-locus lectin protein kinase-like protein[Arabidopsis thaliana]
A_84_P76899	0.0195613	0.4554	AT1G27300	hypothetical protein[Arabidopsis thaliana]
A_84_P757078	0.00444179	0.4553	AT2G26800	Hydroxymethylglutaryl-CoA lyase[Arabidopsis thaliana]
A_84_P833988	0.0261797	0.4552	AT2G32700	leunig-like protein[Arabidopsis thaliana]
A_84_P117982	0.0270275	0.4552	AT3G03570	hypothetical protein[Arabidopsis thaliana]
A_84_P14137	0.0144128	0.4547	AT5G13170	senescence-associated protein 29[Arabidopsis thaliana]
[truncated: 1,272 more rows]
