# Supplementary material for: The regulatory network of ThbZIP1 in response to abscisic acid treatment
Source: Front Plant Sci. 2015 Feb 10;6:25. doi: 10.3389/fpls.2015.00025 (PMC4322638; doi:10.3389/fpls.2015.00025)
Supplement: Supplementary file 2 [file DataSheet2.XLS]

## Sheet: Sheet1
Category	Term	Count	%	PValue	Genes	List Total	Pop Hits	Pop Total	Fold Enrichment
Molecular function	GO:0003777~microtubule motor activity	5	5.68182	6.4148e-05	AT3G17360, AT4G14150, AT2G22610, AT1G59540, AT2G37420	49	67	14806	22.5495
Molecular function	GO:0003774~motor activity	5	5.68182	0.000259535	AT3G17360, AT4G14150, AT2G22610, AT1G59540, AT2G37420	49	96	14806	15.7377
Molecular function	GO:0042802~identical protein binding	4	4.54545	0.0179049	AT5G59130, AT2G37630, AT3G16050, AT5G67090	49	171	14806	7.06815
Molecular function	GO:0016717~oxidoreductase activity, acting on paired donors, with oxidation of a pair of donors resulting in the reduction of molecular oxygen to two molecules of water	2	2.27273	0.0689936	AT1G06360, AT1G06100	49	22	14806	27.4694
Molecular function	GO:0016564~transcription repressor activity	2	2.27273	0.16383	AT5G01840, AT1G32100	49	55	14806	10.9878
Molecular function	GO:0005524~ATP binding	11	12.5	0.21824	AT5G56010, AT5G61570, AT3G17360, AT4G14150, AT1G73690, AT2G22610, AT1G59540, AT3G28345, AT2G37420, AT3G48260, AT3G12580	49	2340	14806	1.42043
Molecular function	GO:0032553~ribonucleotide binding	12	13.6364	0.218811	AT5G56010, AT5G61570, AT3G17360, AT4G14150, AT1G73690, AT1G03830, AT2G22610, AT1G59540, AT3G28345, AT2G37420, AT3G48260, AT3G12580	49	2621	14806	1.38343
Molecular function	GO:0032555~purine ribonucleotide binding	12	13.6364	0.218811	AT5G56010, AT5G61570, AT3G17360, AT4G14150, AT1G73690, AT1G03830, AT2G22610, AT1G59540, AT3G28345, AT2G37420, AT3G48260, AT3G12580	49	2621	14806	1.38343
Molecular function	GO:0032559~adenyl ribonucleotide binding	11	12.5	0.229397	AT5G56010, AT5G61570, AT3G17360, AT4G14150, AT1G73690, AT2G22610, AT1G59540, AT3G28345, AT2G37420, AT3G48260, AT3G12580	49	2368	14806	1.40363
Molecular function	GO:0030528~transcription regulator activity	9	10.2273	0.275668	AT2G26150, AT4G23750, AT2G37630, AT5G60890, AT2G23340, AT5G01840, AT5G11590, AT1G32100, AT4G17880	49	1913	14806	1.42157
Molecular function	GO:0004252~serine-type endopeptidase activity	2	2.27273	0.278059	AT5G59130, AT5G67090	49	100	14806	6.04327
Molecular function	GO:0017076~purine nucleotide binding	12	13.6364	0.28407	AT5G56010, AT5G61570, AT3G17360, AT4G14150, AT1G73690, AT1G03830, AT2G22610, AT1G59540, AT3G28345, AT2G37420, AT3G48260, AT3G12580	49	2785	14806	1.30196
Molecular function	GO:0030554~adenyl nucleotide binding	11	12.5	0.29731	AT5G56010, AT5G61570, AT3G17360, AT4G14150, AT1G73690, AT2G22610, AT1G59540, AT3G28345, AT2G37420, AT3G48260, AT3G12580	49	2528	14806	1.31479
Molecular function	GO:0001883~purine nucleoside binding	11	12.5	0.29731	AT5G56010, AT5G61570, AT3G17360, AT4G14150, AT1G73690, AT2G22610, AT1G59540, AT3G28345, AT2G37420, AT3G48260, AT3G12580	49	2528	14806	1.31479
Molecular function	GO:0001882~nucleoside binding	11	12.5	0.300865	AT5G56010, AT5G61570, AT3G17360, AT4G14150, AT1G73690, AT2G22610, AT1G59540, AT3G28345, AT2G37420, AT3G48260, AT3G12580	49	2536	14806	1.31065
Molecular function	GO:0004091~carboxylesterase activity	3	3.40909	0.315488	AT5G24420, AT1G54010, AT4G26790	49	351	14806	2.58259
Molecular function	GO:0016765~transferase activity, transferring alkyl or aryl (other than methyl) groups	2	2.27273	0.339106	AT1G56430, AT1G78370	49	127	14806	4.75848
Molecular function	GO:0005507~copper ion binding	2	2.27273	0.429803	AT4G27520, AT1G31690	49	172	14806	3.51353
Molecular function	GO:0008236~serine-type peptidase activity	2	2.27273	0.437248	AT5G59130, AT5G67090	49	176	14806	3.43367
Molecular function	GO:0017171~serine hydrolase activity	2	2.27273	0.437248	AT5G59130, AT5G67090	49	176	14806	3.43367
Molecular function	GO:0003700~transcription factor activity	7	7.95455	0.46536	AT2G26150, AT4G23750, AT2G37630, AT5G60890, AT2G23340, AT5G11590, AT4G17880	49	1678	14806	1.26051
Molecular function	GO:0000166~nucleotide binding	12	13.6364	0.529419	AT5G56010, AT5G61570, AT3G17360, AT4G14150, AT1G73690, AT1G03830, AT2G22610, AT1G59540, AT3G28345, AT2G37420, AT3G48260, AT3G12580	49	3333	14806	1.0879
Molecular function	GO:0046983~protein dimerization activity	2	2.27273	0.561905	AT2G37630, AT3G16050	49	252	14806	2.39812
Molecular function	GO:0004175~endopeptidase activity	2	2.27273	0.639628	AT5G59130, AT5G67090	49	311	14806	1.94317
Molecular function	GO:0005509~calcium ion binding	2	2.27273	0.736426	AT1G55180, AT2G29890	49	405	14806	1.49216
Molecular function	GO:0003677~DNA binding	7	7.95455	0.823977	AT2G26150, AT4G23750, AT2G37630, AT5G60890, AT2G23340, AT5G11590, AT4G17880	49	2436	14806	0.868285
Molecular function	GO:0004674~protein serine/threonine kinase activity	3	3.40909	0.83381	AT5G61570, AT1G73690, AT3G48260	49	975	14806	0.929733
Molecular function	GO:0070011~peptidase activity, acting on L-amino acid peptides	2	2.27273	0.837422	AT5G59130, AT5G67090	49	549	14806	1.10078
Molecular function	GO:0008233~peptidase activity	2	2.27273	0.859873	AT5G59130, AT5G67090	49	593	14806	1.0191
Molecular function	GO:0004672~protein kinase activity	3	3.40909	0.884305	AT5G61570, AT1G73690, AT3G48260	49	1110	14806	0.816657
Molecular function	GO:0009055~electron carrier activity	2	2.27273	0.886823	AT4G27520, AT1G03020	49	656	14806	0.921229
Molecular function	GO:0005506~iron ion binding	2	2.27273	0.910528	AT1G06360, AT1G06100	49	725	14806	0.833554
Molecular function	GO:0043169~cation binding	9	10.2273	0.919848	AT5G55180, AT1G55180, AT4G27520, AT1G06360, AT2G29890, AT4G17090, AT3G61550, AT1G31690, AT1G06100	49	3564	14806	0.763039
Molecular function	GO:0043167~ion binding	9	10.2273	0.921095	AT5G55180, AT1G55180, AT4G27520, AT1G06360, AT2G29890, AT4G17090, AT3G61550, AT1G31690, AT1G06100	49	3572	14806	0.76133
Molecular function	GO:0046872~metal ion binding	7	7.95455	0.977239	AT1G55180, AT4G27520, AT1G06360, AT2G29890, AT3G61550, AT1G31690, AT1G06100	49	3390	14806	0.623936
Molecular function	GO:0046914~transition metal ion binding	5	5.68182	0.985978	AT4G27520, AT1G06360, AT3G61550, AT1G31690, AT1G06100	49	2756	14806	0.548192
Molecular function	GO:0003723~RNA binding	2	2.27273	0.989952	AT5G55920, AT1G26820	49	1351	14806	0.447318
Molecular function	GO:0033897~ribonuclease T2 activity	1	1.13636	1	AT1G26820	49	5	14806	60.4327
Molecular function	GO:0017057~6-phosphogluconolactonase activity	1	1.13636	1	AT5G24420	49	5	14806	60.4327
Molecular function	GO:0015399~primary active transmembrane transporter activity	1	1.13636	1	AT3G28345	49	238	14806	1.26959
Molecular function	GO:0005525~GTP binding	1	1.13636	1	AT1G03830	49	263	14806	1.14891
Molecular function	GO:0043565~sequence-specific DNA binding	1	1.13636	1	AT2G26150	49	483	14806	0.625597
Molecular function	GO:0003779~actin binding	1	1.13636	1	AT2G29890	49	72	14806	4.19671
Molecular function	GO:0048038~quinone binding	1	1.13636	1	AT1G31690	49	24	14806	12.5901
Molecular function	GO:0010283~pinoresinol reductase activity	1	1.13636	1	AT1G32100	49	3	14806	100.721
Molecular function	GO:0004518~nuclease activity	1	1.13636	1	AT1G26820	49	188	14806	1.60725
Molecular function	GO:0004451~isocitrate lyase activity	1	1.13636	1	AT1G21440	49	2	14806	151.082
Molecular function	GO:0030570~pectate lyase activity	1	1.13636	1	AT3G09540	49	26	14806	11.6217
Molecular function	GO:0015405~P-P-bond-hydrolysis-driven transmembrane transporter activity	1	1.13636	1	AT3G28345	49	237	14806	1.27495
Molecular function	GO:0032561~guanyl ribonucleotide binding	1	1.13636	1	AT1G03830	49	283	14806	1.06771
Molecular function	GO:0070290~NAPE-specific phospholipase D activity	1	1.13636	1	AT1G55180	49	12	14806	25.1803
Molecular function	GO:0003924~GTPase activity	1	1.13636	1	AT1G03830	49	97	14806	3.11509
Molecular function	GO:0016563~transcription activator activity	1	1.13636	1	AT5G60890	49	144	14806	2.09836
Molecular function	GO:0016641~oxidoreductase activity, acting on the CH-NH2 group of donors, oxygen as acceptor	1	1.13636	1	AT1G31690	49	36	14806	8.39342
Molecular function	GO:0016790~thiolester hydrolase activity	1	1.13636	1	AT4G17470	49	100	14806	3.02163
Molecular function	GO:0008964~phosphoenolpyruvate carboxylase activity	1	1.13636	1	AT1G53310	49	5	14806	60.4327
Molecular function	GO:0016628~oxidoreductase activity, acting on the CH-CH group of donors, NAD or NADP as acceptor	1	1.13636	1	AT1G32100	49	25	14806	12.0865
Molecular function	GO:0016894~endonuclease activity, active with either ribo- or deoxyribonucleic acids and producing 3'-phosphomonoesters	1	1.13636	1	AT1G26820	49	9	14806	33.5737
Molecular function	GO:0015035~protein disulfide oxidoreductase activity	1	1.13636	1	AT1G03020	49	54	14806	5.59562
Molecular function	GO:0016820~hydrolase activity, acting on acid anhydrides, catalyzing transmembrane movement of substances	1	1.13636	1	AT3G28345	49	191	14806	1.58201
Molecular function	GO:0051082~unfolded protein binding	1	1.13636	1	AT5G56010	49	110	14806	2.74694
Molecular function	GO:0016160~amylase activity	1	1.13636	1	AT4G17090	49	17	14806	17.7743
Molecular function	GO:0016762~xyloglucan:xyloglucosyl transferase activity	1	1.13636	1	AT3G44990	49	33	14806	9.15646
Molecular function	GO:0030611~arsenate reductase activity	1	1.13636	1	AT1G03020	49	15	14806	20.1442
Molecular function	GO:0008794~arsenate reductase (glutaredoxin) activity	1	1.13636	1	AT1G03020	49	14	14806	21.5831
Molecular function	GO:0008574~plus-end-directed microtubule motor activity	1	1.13636	1	AT4G14150	49	2	14806	151.082
Molecular function	GO:0004713~protein tyrosine kinase activity	1	1.13636	1	AT5G61570	49	312	14806	0.968472
Molecular function	GO:0042803~protein homodimerization activity	1	1.13636	1	AT2G37630	49	60	14806	5.03605
Molecular function	GO:0030613~oxidoreductase activity, acting on phosphorus or arsenic in donors	1	1.13636	1	AT1G03020	49	14	14806	21.5831
Molecular function	GO:0046982~protein heterodimerization activity	1	1.13636	1	AT3G16050	49	38	14806	7.95166
Molecular function	GO:0016638~oxidoreductase activity, acting on the CH-NH2 group of donors	1	1.13636	1	AT1G31690	49	47	14806	6.42901
Molecular function	GO:0004620~phospholipase activity	1	1.13636	1	AT1G55180	49	44	14806	6.86735
Molecular function	GO:0008289~lipid binding	1	1.13636	1	AT2G44300	49	243	14806	1.24347
Molecular function	GO:0042623~ATPase activity, coupled	1	1.13636	1	AT3G28345	49	348	14806	0.868285
Molecular function	GO:0030410~nicotianamine synthase activity	1	1.13636	1	AT1G56430	49	5	14806	60.4327
Molecular function	GO:0008131~amine oxidase activity	1	1.13636	1	AT1G31690	49	21	14806	14.3887
Molecular function	GO:0004693~cyclin-dependent protein kinase activity	1	1.13636	1	AT1G73690	49	41	14806	7.36984
Molecular function	GO:0016837~carbon-oxygen lyase activity, acting on polysaccharides	1	1.13636	1	AT3G09540	49	26	14806	11.6217
Molecular function	GO:0043492~ATPase activity, coupled to movement of substances	1	1.13636	1	AT3G28345	49	185	14806	1.63331
Molecular function	GO:0004630~phospholipase D activity	1	1.13636	1	AT1G55180	49	12	14806	25.1803
Molecular function	GO:0015036~disulfide oxidoreductase activity	1	1.13636	1	AT1G03020	49	62	14806	4.8736
Molecular function	GO:0004664~prephenate dehydratase activity	1	1.13636	1	AT2G27820	49	6	14806	50.3605
Molecular function	GO:0016887~ATPase activity	1	1.13636	1	AT3G28345	49	467	14806	0.647031
Molecular function	GO:0008353~RNA polymerase II carboxy-terminal domain kinase activity	1	1.13636	1	AT1G73690	49	12	14806	25.1803
Molecular function	GO:0050827~toxin receptor binding	1	1.13636	1	AT5G36910	49	4	14806	75.5408
Molecular function	GO:0004364~glutathione transferase activity	1	1.13636	1	AT1G78370	49	49	14806	6.1666
Molecular function	GO:0016667~oxidoreductase activity, acting on sulfur group of donors	1	1.13636	1	AT1G03020	49	106	14806	2.8506
Molecular function	GO:0008270~zinc ion binding	1	1.13636	1	AT3G61550	49	1654	14806	0.182686
Molecular function	GO:0019001~guanyl nucleotide binding	1	1.13636	1	AT1G03830	49	286	14806	1.05651
Molecular function	GO:0016161~beta-amylase activity	1	1.13636	1	AT4G17090	49	9	14806	33.5737
Molecular function	GO:0048037~cofactor binding	1	1.13636	1	AT1G31690	49	525	14806	0.575549
Molecular function	GO:0008092~cytoskeletal protein binding	1	1.13636	1	AT2G29890	49	112	14806	2.69789
Molecular function	GO:0042626~ATPase activity, coupled to transmembrane movement of substances	1	1.13636	1	AT3G28345	49	185	14806	1.63331
Molecular function	GO:0016831~carboxy-lyase activity	1	1.13636	1	AT1G53310	49	66	14806	4.57823
Molecular function	GO:0008474~palmitoyl-(protein) hydrolase activity	1	1.13636	1	AT4G17470	49	7	14806	43.1662
Molecular function	GO:0016833~oxo-acid-lyase activity	1	1.13636	1	AT1G21440	49	15	14806	20.1442
Molecular function	GO:0008081~phosphoric diester hydrolase activity	1	1.13636	1	AT1G55180	49	61	14806	4.9535
Molecular function	GO:0004521~endoribonuclease activity	1	1.13636	1	AT1G26820	49	49	14806	6.1666
Molecular function	GO:0051015~actin filament binding	1	1.13636	1	AT2G29890	49	4	14806	75.5408
Molecular function	GO:0004540~ribonuclease activity	1	1.13636	1	AT1G26820	49	84	14806	3.59718
Molecular function	GO:0004519~endonuclease activity	1	1.13636	1	AT1G26820	49	87	14806	3.47314
Molecular function	GO:0047769~arogenate dehydratase activity	1	1.13636	1	AT2G27820	49	6	14806	50.3605
Molecular function	GO:0016298~lipase activity	1	1.13636	1	AT1G55180	49	136	14806	2.22179
Molecular function	GO:0016892~endoribonuclease activity, producing 3'-phosphomonoesters	1	1.13636	1	AT1G26820	49	9	14806	33.5737
Molecular function	GO:0004611~phosphoenolpyruvate carboxykinase activity	1	1.13636	1	AT1G53310	49	7	14806	43.1662
Molecular function	GO:0030614~oxidoreductase activity, acting on phosphorus or arsenic in donors, with disulfide as acceptor	1	1.13636	1	AT1G03020	49	14	14806	21.5831
Molecular function	GO:0016836~hydro-lyase activity	1	1.13636	1	AT2G27820	49	73	14806	4.13922
Cellular component	GO:0005856~cytoskeleton	7	7.95455	0.00029205	AT3G17360, AT2G29890, AT4G14150, AT5G01840, AT2G22610, AT1G59540, AT2G37420	53	243	13779	7.48917
Cellular component	GO:0005874~microtubule	5	5.68182	0.00103986	AT3G17360, AT4G14150, AT2G22610, AT1G59540, AT2G37420	53	119	13779	10.9236
Cellular component	GO:0005875~microtubule associated complex	4	4.54545	0.0010978	AT3G17360, AT2G22610, AT1G59540, AT2G37420	53	54	13779	19.2579
Cellular component	GO:0015630~microtubule cytoskeleton	5	5.68182	0.00307391	AT3G17360, AT4G14150, AT2G22610, AT1G59540, AT2G37420	53	160	13779	8.12441
Cellular component	GO:0044430~cytoskeletal part	5	5.68182	0.00576578	AT3G17360, AT4G14150, AT2G22610, AT1G59540, AT2G37420	53	191	13779	6.80579
Cellular component	GO:0043232~intracellular non-membrane-bounded organelle	10	11.3636	0.0259904	AT5G56010, AT3G57060, AT3G17360, AT2G29890, AT4G14150, AT5G01840, AT5G55920, AT2G22610, AT1G59540, AT2G37420	53	1144	13779	2.27256
Cellular component	GO:0043228~non-membrane-bounded organelle	10	11.3636	0.0259904	AT5G56010, AT3G57060, AT3G17360, AT2G29890, AT4G14150, AT5G01840, AT5G55920, AT2G22610, AT1G59540, AT2G37420	53	1144	13779	2.27256
Cellular component	GO:0031225~anchored to membrane	4	4.54545	0.119783	AT3G02210, AT4G27520, AT2G14890, AT2G44300	53	320	13779	3.24976
Cellular component	GO:0048046~apoplast	4	4.54545	0.174407	AT4G27520, AT3G44990, AT1G78370, AT1G53310	53	382	13779	2.72232
Cellular component	GO:0009570~chloroplast stroma	4	4.54545	0.210866	AT1G21440, AT2G27820, AT2G42530, AT4G17090	53	420	13779	2.47601
Cellular component	GO:0009532~plastid stroma	4	4.54545	0.232723	AT1G21440, AT2G27820, AT2G42530, AT4G17090	53	442	13779	2.35277
Cellular component	GO:0005576~extracellular region	7	7.95455	0.314809	AT4G27520, AT5G36910, AT3G44990, AT1G78370, AT1G53310, AT1G54010, AT4G26790	53	1225	13779	1.48561
Cellular component	GO:0005886~plasma membrane	11	12.5	0.327536	AT5G56010, AT1G55180, AT3G02210, AT4G27520, AT2G14890, AT3G22790, AT3G58650, AT2G44300, AT3G28345, AT1G54010, AT3G12580	53	2228	13779	1.28357
Cellular component	GO:0005730~nucleolus	3	3.40909	0.357663	AT5G56010, AT5G01840, AT5G55920	53	332	13779	2.34923
Cellular component	GO:0005829~cytosol	4	4.54545	0.504136	AT3G16050, AT2G27820, AT1G53310, AT3G12580	53	708	13779	1.46882
Cellular component	GO:0031981~nuclear lumen	3	3.40909	0.536082	AT5G56010, AT5G01840, AT5G55920	53	472	13779	1.65242
Cellular component	GO:0031224~intrinsic to membrane	11	12.5	0.560156	AT3G02210, AT4G27520, AT2G14890, AT1G06360, AT1G45010, AT2G44300, AT3G28345, AT3G61550, AT4G24960, AT5G13400, AT1G06100	53	2658	13779	1.07592
Cellular component	GO:0044434~chloroplast part	4	4.54545	0.707971	AT1G21440, AT2G27820, AT2G42530, AT4G17090	53	954	13779	1.09007
Cellular component	GO:0043233~organelle lumen	3	3.40909	0.718101	AT5G56010, AT5G01840, AT5G55920	53	659	13779	1.18353
Cellular component	GO:0070013~intracellular organelle lumen	3	3.40909	0.718101	AT5G56010, AT5G01840, AT5G55920	53	659	13779	1.18353
Cellular component	GO:0012505~endomembrane system	15	17.0455	0.720923	AT5G59130, AT4G17470, AT4G28160, AT1G47395, AT1G76952, AT2G26150, AT5G55180, AT5G61570, AT1G45010, AT5G41900, AT5G36910, AT5G67090, AT1G26820, AT1G31690, AT4G26790	53	4100	13779	0.95115
Cellular component	GO:0031974~membrane-enclosed lumen	3	3.40909	0.724397	AT5G56010, AT5G01840, AT5G55920	53	667	13779	1.16933
Cellular component	GO:0044435~plastid part	4	4.54545	0.728019	AT1G21440, AT2G27820, AT2G42530, AT4G17090	53	984	13779	1.05683
Cellular component	GO:0005783~endoplasmic reticulum	2	2.27273	0.819894	AT1G06360, AT1G06100	53	446	13779	1.16583
Cellular component	GO:0016021~integral to membrane	7	7.95455	0.856034	AT1G06360, AT1G45010, AT3G28345, AT3G61550, AT4G24960, AT5G13400, AT1G06100	53	2193	13779	0.829853
Cellular component	GO:0005618~cell wall	2	2.27273	0.905862	AT3G44990, AT3G12580	53	611	13779	0.851002
Cellular component	GO:0030312~external encapsulating structure	2	2.27273	0.909156	AT3G44990, AT3G12580	53	620	13779	0.838649
Cellular component	GO:0005773~vacuole	2	2.27273	0.91707	AT4G27520, AT1G54010	53	643	13779	0.80865
Cellular component	GO:0009507~chloroplast	9	10.2273	0.938743	AT1G21440, AT4G27520, AT1G20070, AT2G27820, AT1G78370, AT1G70890, AT2G42530, AT4G17090, AT2G37420	53	3192	13779	0.73303
Cellular component	GO:0009536~plastid	9	10.2273	0.947757	AT1G21440, AT4G27520, AT1G20070, AT2G27820, AT1G78370, AT1G70890, AT2G42530, AT4G17090, AT2G37420	53	3259	13779	0.71796
Cellular component	GO:0005739~mitochondrion	3	3.40909	0.968916	AT5G28910, AT2G42530, AT3G12580	53	1349	13779	0.578164
Cellular component	GO:0030529~ribonucleoprotein complex	1	1.13636	1	AT5G08600	53	671	13779	0.387453
Cellular component	GO:0031226~intrinsic to plasma membrane	1	1.13636	1	AT4G27520	53	103	13779	2.52409
Cellular component	GO:0000793~condensed chromosome	1	1.13636	1	AT3G57060	53	14	13779	18.5701
Cellular component	GO:0042579~microbody	1	1.13636	1	AT3G15950	53	177	13779	1.46882
Cellular component	GO:0015629~actin cytoskeleton	1	1.13636	1	AT2G29890	53	40	13779	6.49953
Cellular component	GO:0030684~preribosome	1	1.13636	1	AT5G08600	53	8	13779	32.4976
Cellular component	GO:0032040~small-subunit processome	1	1.13636	1	AT5G08600	53	7	13779	37.1402
Cellular component	GO:0044459~plasma membrane part	1	1.13636	1	AT4G27520	53	272	13779	0.955813
Cellular component	GO:0005694~chromosome	1	1.13636	1	AT3G57060	53	211	13779	1.23214
Cellular component	GO:0044427~chromosomal part	1	1.13636	1	AT3G57060	53	156	13779	1.66655
Cellular component	GO:0009526~plastid envelope	1	1.13636	1	AT2G42530	53	461	13779	0.56395
Cellular component	GO:0009524~phragmoplast	1	1.13636	1	AT4G14150	53	48	13779	5.41627
Cellular component	GO:0031975~envelope	1	1.13636	1	AT2G42530	53	751	13779	0.34618
Cellular component	GO:0000796~condensin complex	1	1.13636	1	AT3G57060	53	2	13779	129.991
Cellular component	GO:0031967~organelle envelope	1	1.13636	1	AT2G42530	53	745	13779	0.348968
Cellular component	GO:0005777~peroxisome	1	1.13636	1	AT3G15950	53	177	13779	1.46882
Cellular component	GO:0019898~extrinsic to membrane	1	1.13636	1	AT1G55180	53	229	13779	1.13529
Cellular component	GO:0009941~chloroplast envelope	1	1.13636	1	AT2G42530	53	440	13779	0.590866
Cellular component	GO:0010168~ER body	1	1.13636	1	AT3G15950	53	3	13779	86.6604
Cellular component	GO:0046658~anchored to plasma membrane	1	1.13636	1	AT4G27520	53	66	13779	3.93911
Biological process	GO:0009628~response to abiotic stimulus	15	17.0455	0.000129195	AT5G56010, AT1G55180, AT2G37630, AT2G27820, AT2G42530, AT4G17090, AT5G10250, AT3G15950, AT4G12400, AT2G26150, AT5G60890, AT1G09350, AT5G47800, AT4G24960, AT3G12580	55	1197	13998	3.18934
Biological process	GO:0007018~microtubule-based movement	5	5.68182	0.000206574	AT3G17360, AT4G14150, AT2G22610, AT1G59540, AT2G37420	55	76	13998	16.744
Biological process	GO:0009266~response to temperature stimulus	8	9.09091	0.00039711	AT2G26150, AT5G56010, AT1G09350, AT2G42530, AT4G17090, AT4G24960, AT3G12580, AT4G12400	55	354	13998	5.75162
Biological process	GO:0007017~microtubule-based process	5	5.68182	0.00120349	AT3G17360, AT4G14150, AT2G22610, AT1G59540, AT2G37420	55	121	13998	10.5169
Biological process	GO:0009642~response to light intensity	4	4.54545	0.00278933	AT2G26150, AT2G27820, AT3G12580, AT4G12400	55	73	13998	13.9457
Biological process	GO:0009644~response to high light intensity	3	3.40909	0.0124585	AT2G26150, AT3G12580, AT4G12400	55	44	13998	17.3529
Biological process	GO:0009408~response to heat	4	4.54545	0.0129215	AT2G26150, AT5G56010, AT3G12580, AT4G12400	55	127	13998	8.01603
Biological process	GO:0006576~biogenic amine metabolic process	3	3.40909	0.0217208	AT1G56430, AT1G55180, AT5G60890	55	59	13998	12.9411
Biological process	GO:0051301~cell division	4	4.54545	0.0277831	AT1G55180, AT3G17360, AT2G37630, AT4G14150	55	170	13998	5.98845
Biological process	GO:0009416~response to light stimulus	6	6.81818	0.0332712	AT2G26150, AT2G27820, AT5G47800, AT5G10250, AT3G12580, AT4G12400	55	466	13998	3.27694
Biological process	GO:0009314~response to radiation	6	6.81818	0.03765	AT2G26150, AT2G27820, AT5G47800, AT5G10250, AT3G12580, AT4G12400	55	482	13998	3.16816
Biological process	GO:0009409~response to cold	4	4.54545	0.0607872	AT1G09350, AT2G42530, AT4G17090, AT4G24960	55	233	13998	4.36925
Biological process	GO:0006970~response to osmotic stress	5	5.68182	0.0675229	AT1G55180, AT2G37630, AT5G60890, AT4G24960, AT3G15950	55	399	13998	3.18934
Biological process	GO:0006808~regulation of nitrogen utilization	2	2.27273	0.0708502	AT1G55180, AT1G32100	55	19	13998	26.7904
Biological process	GO:0042542~response to hydrogen peroxide	3	3.40909	0.0748512	AT2G26150, AT3G12580, AT4G12400	55	117	13998	6.52587
Biological process	GO:0009739~response to gibberellin stimulus	3	3.40909	0.0770721	AT2G37630, AT5G60890, AT4G28160	55	119	13998	6.4162
Biological process	GO:0006575~cellular amino acid derivative metabolic process	4	4.54545	0.093404	AT1G56430, AT1G55180, AT5G60890, AT1G32100	55	280	13998	3.63584
Biological process	GO:0048367~shoot development	4	4.54545	0.0949275	AT4G23750, AT2G37630, AT5G55920, AT5G10250	55	282	13998	3.61006
Biological process	GO:0022621~shoot system development	4	4.54545	0.0972323	AT4G23750, AT2G37630, AT5G55920, AT5G10250	55	285	13998	3.57206
Biological process	GO:0000302~response to reactive oxygen species	3	3.40909	0.101572	AT2G26150, AT3G12580, AT4G12400	55	140	13998	5.45377
Biological process	GO:0009725~response to hormone stimulus	7	7.95455	0.136097	AT4G23750, AT2G37630, AT5G60890, AT4G28160, AT2G23340, AT5G11590, AT4G24960	55	909	13998	1.95992
Biological process	GO:0009873~ethylene mediated signaling pathway	3	3.40909	0.139638	AT4G23750, AT2G23340, AT5G11590	55	170	13998	4.49134
Biological process	GO:0009615~response to virus	2	2.27273	0.140106	AT2G37630, AT3G12580	55	39	13998	13.0517
Biological process	GO:0042401~biogenic amine biosynthetic process	2	2.27273	0.143433	AT1G56430, AT5G60890	55	40	13998	12.7255
Biological process	GO:0000910~cytokinesis	2	2.27273	0.146747	AT3G17360, AT4G14150	55	41	13998	12.4151
Biological process	GO:0009073~aromatic amino acid family biosynthetic process	2	2.27273	0.156613	AT5G60890, AT2G27820	55	44	13998	11.5686
Biological process	GO:0046417~chorismate metabolic process	2	2.27273	0.156613	AT5G60890, AT2G27820	55	44	13998	11.5686
Biological process	GO:0010033~response to organic substance	8	9.09091	0.164732	AT2G26150, AT4G23750, AT2G37630, AT5G60890, AT4G28160, AT2G23340, AT5G11590, AT4G24960	55	1176	13998	1.73135
Biological process	GO:0009651~response to salt stress	4	4.54545	0.17001	AT2G37630, AT5G60890, AT4G24960, AT3G15950	55	369	13998	2.75891
Biological process	GO:0009719~response to endogenous stimulus	7	7.95455	0.171693	AT4G23750, AT2G37630, AT5G60890, AT4G28160, AT2G23340, AT5G11590, AT4G24960	55	975	13998	1.82724
Biological process	GO:0042398~cellular amino acid derivative biosynthetic process	3	3.40909	0.171974	AT1G56430, AT5G60890, AT1G32100	55	194	13998	3.93571
Biological process	GO:0022622~root system development	3	3.40909	0.174726	AT1G55180, AT5G55920, AT5G10250	55	196	13998	3.89555
Biological process	GO:0048364~root development	3	3.40909	0.174726	AT1G55180, AT5G55920, AT5G10250	55	196	13998	3.89555
Biological process	GO:0048827~phyllome development	3	3.40909	0.185802	AT4G23750, AT2G37630, AT5G55920	55	204	13998	3.74278
Biological process	GO:0009309~amine biosynthetic process	3	3.40909	0.185802	AT1G56430, AT5G60890, AT2G27820	55	204	13998	3.74278
Biological process	GO:0016042~lipid catabolic process	3	3.40909	0.187194	AT1G55180, AT1G54010, AT4G26790	55	205	13998	3.72452
Biological process	GO:0030036~actin cytoskeleton organization	2	2.27273	0.188698	AT2G29890, AT4G14150	55	54	13998	9.42626
Biological process	GO:0019438~aromatic compound biosynthetic process	3	3.40909	0.201194	AT5G60890, AT2G27820, AT1G32100	55	215	13998	3.55129
Biological process	GO:0009072~aromatic amino acid family metabolic process	2	2.27273	0.204289	AT5G60890, AT2G27820	55	59	13998	8.62743
Biological process	GO:0000160~two-component signal transduction system (phosphorelay)	3	3.40909	0.20542	AT4G23750, AT2G23340, AT5G11590	55	218	13998	3.50242
Biological process	GO:0016053~organic acid biosynthetic process	4	4.54545	0.208048	AT1G06360, AT5G60890, AT2G27820, AT1G06100	55	408	13998	2.49519
Biological process	GO:0046394~carboxylic acid biosynthetic process	4	4.54545	0.208048	AT1G06360, AT5G60890, AT2G27820, AT1G06100	55	408	13998	2.49519
Biological process	GO:0009267~cellular response to starvation	2	2.27273	0.210442	AT1G55180, AT5G60890	55	61	13998	8.34456
Biological process	GO:0019748~secondary metabolic process	4	4.54545	0.223182	AT5G60890, AT5G24420, AT1G78370, AT1G32100	55	423	13998	2.40671
Biological process	GO:0043086~negative regulation of catalytic activity	2	2.27273	0.225622	AT5G59130, AT5G67090	55	66	13998	7.7124
Biological process	GO:0042594~response to starvation	2	2.27273	0.228624	AT1G55180, AT5G60890	55	67	13998	7.59729
Biological process	GO:0031669~cellular response to nutrient levels	2	2.27273	0.234592	AT1G55180, AT5G60890	55	69	13998	7.37708
Biological process	GO:0044092~negative regulation of Molecular function	2	2.27273	0.23756	AT5G59130, AT5G67090	55	70	13998	7.27169
Biological process	GO:0043648~dicarboxylic acid metabolic process	2	2.27273	0.246394	AT5G60890, AT2G27820	55	73	13998	6.97285
Biological process	GO:0030029~actin filament-based process	2	2.27273	0.249317	AT2G29890, AT4G14150	55	74	13998	6.87862
Biological process	GO:0016051~carbohydrate biosynthetic process	3	3.40909	0.256724	AT5G60890, AT1G09350, AT4G17090	55	254	13998	3.00601
Biological process	GO:0009723~response to ethylene stimulus	3	3.40909	0.259593	AT4G23750, AT2G23340, AT5G11590	55	256	13998	2.98253
Biological process	GO:0031667~response to nutrient levels	2	2.27273	0.269464	AT1G55180, AT5G60890	55	81	13998	6.28418
Biological process	GO:0031668~cellular response to extracellular stimulus	2	2.27273	0.269464	AT1G55180, AT5G60890	55	81	13998	6.28418
Biological process	GO:0003002~regionalization	2	2.27273	0.297329	AT2G37630, AT5G10250	55	91	13998	5.59361
Biological process	GO:0009991~response to extracellular stimulus	2	2.27273	0.302776	AT1G55180, AT5G60890	55	93	13998	5.47331
Biological process	GO:0006979~response to oxidative stress	3	3.40909	0.304049	AT2G26150, AT3G12580, AT4G12400	55	287	13998	2.66037
Biological process	GO:0009965~leaf morphogenesis	2	2.27273	0.344881	AT2G37630, AT5G55920	55	109	13998	4.66989
Biological process	GO:0007010~cytoskeleton organization	2	2.27273	0.344881	AT2G29890, AT4G14150	55	109	13998	4.66989
Biological process	GO:0010035~response to inorganic substance	4	4.54545	0.346255	AT2G26150, AT2G37630, AT3G12580, AT4G12400	55	540	13998	1.88525
Biological process	GO:0007389~pattern specification process	2	2.27273	0.349966	AT2G37630, AT5G10250	55	111	13998	4.58575
Biological process	GO:0006364~rRNA processing	2	2.27273	0.379669	AT5G55920, AT5G08600	55	123	13998	4.13836
Biological process	GO:0016072~rRNA metabolic process	2	2.27273	0.379669	AT5G55920, AT5G08600	55	123	13998	4.13836
Biological process	GO:0006073~cellular glucan metabolic process	2	2.27273	0.382083	AT3G44990, AT4G17090	55	124	13998	4.10499
Biological process	GO:0009555~pollen development	2	2.27273	0.394017	AT4G14150, AT4G24960	55	129	13998	3.94588
Biological process	GO:0018130~heterocycle biosynthetic process	2	2.27273	0.401068	AT1G56430, AT5G60890	55	132	13998	3.8562
Biological process	GO:0022402~cell cycle process	2	2.27273	0.403401	AT3G57060, AT4G14150	55	133	13998	3.8272
Biological process	GO:0044275~cellular carbohydrate catabolic process	2	2.27273	0.430705	AT5G24420, AT4G17090	55	145	13998	3.51047
Biological process	GO:0009751~response to salicylic acid stimulus	2	2.27273	0.441716	AT2G37630, AT5G60890	55	150	13998	3.39345
Biological process	GO:0010016~shoot morphogenesis	2	2.27273	0.441716	AT2G37630, AT5G55920	55	150	13998	3.39345
Biological process	GO:0044042~glucan metabolic process	2	2.27273	0.443893	AT3G44990, AT4G17090	55	151	13998	3.37098
Biological process	GO:0044264~cellular polysaccharide metabolic process	2	2.27273	0.450374	AT3G44990, AT4G17090	55	154	13998	3.30531
Biological process	GO:0009753~response to jasmonic acid stimulus	2	2.27273	0.454653	AT2G37630, AT5G60890	55	156	13998	3.26294
Biological process	GO:0006633~fatty acid biosynthetic process	2	2.27273	0.461012	AT1G06360, AT1G06100	55	159	13998	3.20137
Biological process	GO:0033554~cellular response to stress	3	3.40909	0.492508	AT2G26150, AT1G55180, AT5G60890	55	426	13998	1.79232
Biological process	GO:0009755~hormone-mediated signaling	3	3.40909	0.499969	AT4G23750, AT2G23340, AT5G11590	55	432	13998	1.76742
Biological process	GO:0032870~cellular response to hormone stimulus	3	3.40909	0.499969	AT4G23750, AT2G23340, AT5G11590	55	432	13998	1.76742
Biological process	GO:0048366~leaf development	2	2.27273	0.511242	AT2G37630, AT5G55920	55	184	13998	2.7664
Biological process	GO:0008652~cellular amino acid biosynthetic process	2	2.27273	0.511242	AT5G60890, AT2G27820	55	184	13998	2.7664
Biological process	GO:0034470~ncRNA processing	2	2.27273	0.516952	AT5G55920, AT5G08600	55	187	13998	2.72202
Biological process	GO:0048229~gametophyte development	2	2.27273	0.51884	AT4G14150, AT4G24960	55	188	13998	2.70754
Biological process	GO:0034637~cellular carbohydrate biosynthetic process	2	2.27273	0.520722	AT5G60890, AT4G17090	55	189	13998	2.69322
Biological process	GO:0006732~coenzyme metabolic process	2	2.27273	0.53186	AT5G24420, AT1G53310	55	195	13998	2.61035
Biological process	GO:0016052~carbohydrate catabolic process	2	2.27273	0.548092	AT5G24420, AT4G17090	55	204	13998	2.49519
Biological process	GO:0006631~fatty acid metabolic process	2	2.27273	0.56548	AT1G06360, AT1G06100	55	214	13998	2.37859
Biological process	GO:0006952~defense response	5	5.68182	0.569015	AT2G37630, AT5G60890, AT5G36910, AT1G70890, AT2G42530	55	1030	13998	1.23548
Biological process	GO:0005976~polysaccharide metabolic process	2	2.27273	0.573926	AT3G44990, AT4G17090	55	219	13998	2.32428
Biological process	GO:0006350~transcription	6	6.81818	0.578931	AT2G26150, AT4G23750, AT2G37630, AT2G23340, AT5G11590, AT4G17880	55	1311	13998	1.1648
Biological process	GO:0044271~nitrogen compound biosynthetic process	3	3.40909	0.586202	AT1G56430, AT5G60890, AT2G27820	55	506	13998	1.50895
Biological process	GO:0009908~flower development	2	2.27273	0.595139	AT4G24960, AT1G76952	55	232	13998	2.19404
Biological process	GO:0007049~cell cycle	2	2.27273	0.598309	AT3G57060, AT4G14150	55	234	13998	2.17529
Biological process	GO:0032535~regulation of Cellular component size	2	2.27273	0.604577	AT1G55180, AT2G29890	55	238	13998	2.13873
Biological process	GO:0042254~ribosome biogenesis	2	2.27273	0.610748	AT5G55920, AT5G08600	55	242	13998	2.10338
Biological process	GO:0009617~response to bacterium	2	2.27273	0.613798	AT2G37630, AT3G12580	55	244	13998	2.08614
Biological process	GO:0022613~ribonucleoprotein complex biogenesis	2	2.27273	0.621322	AT5G55920, AT5G08600	55	249	13998	2.04425
Biological process	GO:0006457~protein folding	2	2.27273	0.62429	AT5G56010, AT3G12580	55	251	13998	2.02796
Biological process	GO:0034660~ncRNA metabolic process	2	2.27273	0.635939	AT5G55920, AT5G08600	55	259	13998	1.96532
Biological process	GO:0009791~post-embryonic development	4	4.54545	0.645759	AT1G55180, AT4G23750, AT4G24960, AT1G76952	55	851	13998	1.19628
Biological process	GO:0051186~cofactor metabolic process	2	2.27273	0.663532	AT5G24420, AT1G53310	55	279	13998	1.82444
Biological process	GO:0009737~response to abscisic acid stimulus	2	2.27273	0.671402	AT5G60890, AT4G24960	55	285	13998	1.78603
Biological process	GO:0046686~response to cadmium ion	2	2.27273	0.721653	AT2G37630, AT3G12580	55	327	13998	1.55663
Biological process	GO:0010038~response to metal ion	2	2.27273	0.77797	AT2G37630, AT3G12580	55	384	13998	1.32557
Biological process	GO:0048608~reproductive structure development	3	3.40909	0.781028	AT4G23750, AT4G24960, AT1G76952	55	731	13998	1.0445
Biological process	GO:0050832~defense response to fungus	2	2.27273	0.790826	AT2G37630, AT2G42530	55	399	13998	1.27573
Biological process	GO:0006091~generation of precursor metabolites and energy	2	2.27273	0.794947	AT1G03020, AT1G53310	55	404	13998	1.25995
Biological process	GO:0006355~regulation of transcription, DNA-dependent	4	4.54545	0.802114	AT2G26150, AT4G23750, AT2G23340, AT5G11590	55	1089	13998	0.934836
Biological process	GO:0008610~lipid biosynthetic process	2	2.27273	0.803734	AT1G06360, AT1G06100	55	415	13998	1.22655
Biological process	GO:0051252~regulation of RNA metabolic process	4	4.54545	0.805196	AT2G26150, AT4G23750, AT2G23340, AT5G11590	55	1095	13998	0.929714
Biological process	GO:0045449~regulation of transcription	7	7.95455	0.812341	AT2G26150, AT4G23750, AT2G37630, AT5G60890, AT2G23340, AT5G11590, AT4G17880	55	2024	13998	0.880219
Biological process	GO:0007242~intracellular signaling cascade	3	3.40909	0.816922	AT4G23750, AT2G23340, AT5G11590	55	790	13998	0.96649
Biological process	GO:0006396~RNA processing	2	2.27273	0.819496	AT5G55920, AT5G08600	55	436	13998	1.16747
Biological process	GO:0009620~response to fungus	2	2.27273	0.82093	AT2G37630, AT2G42530	55	438	13998	1.16214
Biological process	GO:0003006~reproductive developmental process	3	3.40909	0.826265	AT4G23750, AT4G24960, AT1G76952	55	807	13998	0.94613
Biological process	GO:0055114~oxidation reduction	4	4.54545	0.847314	AT1G06360, AT1G03020, AT1G31690, AT1G06100	55	1186	13998	0.858378
Biological process	GO:0006508~proteolysis	3	3.40909	0.916786	AT5G59130, AT5G67090, AT3G61550	55	1036	13998	0.736995
Biological process	GO:0006468~protein amino acid phosphorylation	3	3.40909	0.924469	AT5G61570, AT1G73690, AT3G48260	55	1065	13998	0.716927
Biological process	GO:0009057~macromolecule catabolic process	2	2.27273	0.932959	AT4G17090, AT3G61550	55	682	13998	0.746361
Biological process	GO:0016310~phosphorylation	3	3.40909	0.948574	AT5G61570, AT1G73690, AT3G48260	55	1178	13998	0.648156
Biological process	GO:0006796~phosphate metabolic process	3	3.40909	0.963072	AT5G61570, AT1G73690, AT3G48260	55	1273	13998	0.599786
Biological process	GO:0006793~phosphorus metabolic process	3	3.40909	0.963202	AT5G61570, AT1G73690, AT3G48260	55	1274	13998	0.599315
Biological process	GO:0009699~phenylpropanoid biosynthetic process	1	1.13636	1	AT1G32100	55	128	13998	1.98835
Biological process	GO:0006955~immune response	1	1.13636	1	AT1G03830	55	293	13998	0.868632
Biological process	GO:0010227~floral organ abscission	1	1.13636	1	AT1G76952	55	15	13998	16.9673
Biological process	GO:0045848~positive regulation of nitrogen utilization	1	1.13636	1	AT1G55180	55	1	13998	254.509
Biological process	GO:0045184~establishment of protein localization	1	1.13636	1	AT4G23750	55	488	13998	0.521535
Biological process	GO:0009798~axis specification	1	1.13636	1	AT2G37630	55	29	13998	8.77618
Biological process	GO:0042742~defense response to bacterium	1	1.13636	1	AT2G37630	55	184	13998	1.3832
Biological process	GO:0032271~regulation of protein polymerization	1	1.13636	1	AT2G29890	55	19	13998	13.3952
Biological process	GO:0031333~negative regulation of protein complex assembly	1	1.13636	1	AT2G29890	55	7	13998	36.3584
Biological process	GO:0051129~negative regulation of Cellular component organization	1	1.13636	1	AT2G29890	55	14	13998	18.1792
Biological process	GO:0008614~pyridoxine metabolic process	1	1.13636	1	AT3G16050	55	7	13998	36.3584
Biological process	GO:0048825~cotyledon development	1	1.13636	1	AT4G23750	55	27	13998	9.42626
Biological process	GO:0065001~specification of axis polarity	1	1.13636	1	AT2G37630	55	17	13998	14.9711
Biological process	GO:0030835~negative regulation of actin filament depolymerization	1	1.13636	1	AT2G29890	55	6	13998	42.4182
Biological process	GO:0045934~negative regulation of nucleobase, nucleoside, nucleotide and nucleic acid metabolic process	1	1.13636	1	AT2G37630	55	67	13998	3.79864
Biological process	GO:0030163~protein catabolic process	1	1.13636	1	AT3G61550	55	576	13998	0.441856
Biological process	GO:0009698~phenylpropanoid metabolic process	1	1.13636	1	AT1G32100	55	166	13998	1.53319
Biological process	GO:0032506~cytokinetic process	1	1.13636	1	AT4G14150	55	14	13998	18.1792
Biological process	GO:0015979~photosynthesis	1	1.13636	1	AT1G53310	55	175	13998	1.45434
Biological process	GO:0043933~macromolecular complex subunit organization	1	1.13636	1	AT2G29890	55	289	13998	0.880654
Biological process	GO:0030837~negative regulation of actin filament polymerization	1	1.13636	1	AT2G29890	55	6	13998	42.4182
Biological process	GO:0010438~cellular response to sulfur starvation	1	1.13636	1	AT5G60890	55	4	13998	63.6273
Biological process	GO:0006986~response to unfolded protein	1	1.13636	1	AT2G26150	55	7	13998	36.3584
Biological process	GO:0009095~aromatic amino acid family biosynthetic process, prephenate pathway	1	1.13636	1	AT2G27820	55	10	13998	25.4509
Biological process	GO:0016036~cellular response to phosphate starvation	1	1.13636	1	AT1G55180	55	37	13998	6.87862
Biological process	GO:0009251~glucan catabolic process	1	1.13636	1	AT4G17090	55	39	13998	6.52587
Biological process	GO:0006769~nicotinamide metabolic process	1	1.13636	1	AT5G24420	55	44	13998	5.7843
Biological process	GO:0006323~DNA packaging	1	1.13636	1	AT3G57060	55	77	13998	3.30531
Biological process	GO:0044272~sulfur compound biosynthetic process	1	1.13636	1	AT5G60890	55	107	13998	2.37859
Biological process	GO:0032956~regulation of actin cytoskeleton organization	1	1.13636	1	AT2G29890	55	21	13998	12.1195
Biological process	GO:0019725~cellular homeostasis	1	1.13636	1	AT1G03020	55	229	13998	1.11139
Biological process	GO:0043562~cellular response to nitrogen levels	1	1.13636	1	AT1G55180	55	13	13998	19.5776
Biological process	GO:0005982~starch metabolic process	1	1.13636	1	AT4G17090	55	34	13998	7.48556
Biological process	GO:0019758~glycosinolate biosynthetic process	1	1.13636	1	AT5G60890	55	29	13998	8.77618
Biological process	GO:0042592~homeostatic process	1	1.13636	1	AT1G03020	55	278	13998	0.9155
Biological process	GO:0045454~cell redox homeostasis	1	1.13636	1	AT1G03020	55	144	13998	1.76742
Biological process	GO:0009405~pathogenesis	1	1.13636	1	AT5G36910	55	6	13998	42.4182
Biological process	GO:0032984~macromolecular complex disassembly	1	1.13636	1	AT2G29890	55	17	13998	14.9711
Biological process	GO:0005984~disaccharide metabolic process	1	1.13636	1	AT4G17090	55	43	13998	5.91882
Biological process	GO:0019320~hexose catabolic process	1	1.13636	1	AT5G24420	55	106	13998	2.40103
Biological process	GO:0006767~water-soluble vitamin metabolic process	1	1.13636	1	AT3G16050	55	60	13998	4.24182
Biological process	GO:0009110~vitamin biosynthetic process	1	1.13636	1	AT3G16050	55	71	13998	3.58464
Biological process	GO:0051187~cofactor catabolic process	1	1.13636	1	AT1G53310	55	58	13998	4.38809
Biological process	GO:0009944~polarity specification of adaxial/abaxial axis	1	1.13636	1	AT2G37630	55	16	13998	15.9068
Biological process	GO:0051365~cellular response to potassium ion starvation	1	1.13636	1	AT1G55180	55	1	13998	254.509
Biological process	GO:0019760~glucosinolate metabolic process	1	1.13636	1	AT5G60890	55	44	13998	5.7843
Biological process	GO:0019757~glycosinolate metabolic process	1	1.13636	1	AT5G60890	55	44	13998	5.7843
Biological process	GO:0042435~indole derivative biosynthetic process	1	1.13636	1	AT5G60890	55	37	13998	6.87862
Biological process	GO:0034620~cellular response to unfolded protein	1	1.13636	1	AT2G26150	55	7	13998	36.3584
Biological process	GO:0006972~hyperosmotic response	1	1.13636	1	AT4G24960	55	49	13998	5.19406
Biological process	GO:0010876~lipid localization	1	1.13636	1	AT2G44300	55	165	13998	1.54248
Biological process	GO:0046351~disaccharide biosynthetic process	1	1.13636	1	AT4G17090	55	34	13998	7.48556
Biological process	GO:0030261~chromosome condensation	1	1.13636	1	AT3G57060	55	6	13998	42.4182
Biological process	GO:0009060~aerobic respiration	1	1.13636	1	AT1G53310	55	49	13998	5.19406
Biological process	GO:0034613~cellular protein localization	1	1.13636	1	AT4G23750	55	285	13998	0.893014
Biological process	GO:0046356~acetyl-CoA catabolic process	1	1.13636	1	AT1G53310	55	44	13998	5.7843
Biological process	GO:0005983~starch catabolic process	1	1.13636	1	AT4G17090	55	13	13998	19.5776
Biological process	GO:0015833~peptide transport	1	1.13636	1	AT5G13400	55	70	13998	3.63584
Biological process	GO:0019637~organophosphate metabolic process	1	1.13636	1	AT1G55180	55	130	13998	1.95776
Biological process	GO:0033043~regulation of organelle organization	1	1.13636	1	AT2G29890	55	40	13998	6.36273
Biological process	GO:0048285~organelle fission	1	1.13636	1	AT3G57060	55	67	13998	3.79864
Biological process	GO:0006558~L-phenylalanine metabolic process	1	1.13636	1	AT2G27820	55	14	13998	18.1792
Biological process	GO:0006869~lipid transport	1	1.13636	1	AT2G44300	55	147	13998	1.73135
Biological process	GO:0051726~regulation of cell cycle	1	1.13636	1	AT1G73690	55	113	13998	2.25229
Biological process	GO:0043624~cellular protein complex disassembly	1	1.13636	1	AT2G29890	55	16	13998	15.9068
Biological process	GO:0051170~nuclear import	1	1.13636	1	AT4G23750	55	42	13998	6.05974
Biological process	GO:0000278~mitotic cell cycle	1	1.13636	1	AT3G57060	55	51	13998	4.99037
Biological process	GO:0000162~tryptophan biosynthetic process	1	1.13636	1	AT5G60890	55	20	13998	12.7255
Biological process	GO:0009407~toxin catabolic process	1	1.13636	1	AT1G78370	55	46	13998	5.53281
Biological process	GO:0051169~nuclear transport	1	1.13636	1	AT4G23750	55	68	13998	3.74278
Biological process	GO:0009955~adaxial/abaxial pattern formation	1	1.13636	1	AT2G37630	55	24	13998	10.6045
Biological process	GO:0048569~post-embryonic organ development	1	1.13636	1	AT1G76952	55	178	13998	1.42983
Biological process	GO:0000280~nuclear division	1	1.13636	1	AT3G57060	55	41	13998	6.20754
Biological process	GO:0009943~adaxial/abaxial axis specification	1	1.13636	1	AT2G37630	55	19	13998	13.3952
Biological process	GO:0042816~vitamin B6 metabolic process	1	1.13636	1	AT3G16050	55	7	13998	36.3584
Biological process	GO:0015980~energy derivation by oxidation of organic compounds	1	1.13636	1	AT1G53310	55	94	13998	2.70754
Biological process	GO:0007568~aging	1	1.13636	1	AT1G26820	55	73	13998	3.48643
Biological process	GO:0080119~ER body organization	1	1.13636	1	AT3G15950	55	1	13998	254.509
Biological process	GO:0031329~regulation of cellular catabolic process	1	1.13636	1	AT4G24960	55	7	13998	36.3584
Biological process	GO:0042430~indole and derivative metabolic process	1	1.13636	1	AT5G60890	55	42	13998	6.05974
Biological process	GO:0051172~negative regulation of nitrogen compound metabolic process	1	1.13636	1	AT2G37630	55	67	13998	3.79864
Biological process	GO:0006571~tyrosine biosynthetic process	1	1.13636	1	AT2G27820	55	5	13998	50.9018
Biological process	GO:0051493~regulation of cytoskeleton organization	1	1.13636	1	AT2G29890	55	26	13998	9.78881
Biological process	GO:0044257~cellular protein catabolic process	1	1.13636	1	AT3G61550	55	561	13998	0.45367
Biological process	GO:0046470~phosphatidylcholine metabolic process	1	1.13636	1	AT1G55180	55	12	13998	21.2091
Biological process	GO:0009890~negative regulation of biosynthetic process	1	1.13636	1	AT2G37630	55	73	13998	3.48643
Biological process	GO:0030042~actin filament depolymerization	1	1.13636	1	AT2G29890	55	1	13998	254.509
Biological process	GO:0044265~cellular macromolecule catabolic process	1	1.13636	1	AT3G61550	55	589	13998	0.432104
Biological process	GO:0009311~oligosaccharide metabolic process	1	1.13636	1	AT4G17090	55	51	13998	4.99037
Biological process	GO:0009735~response to cytokinin stimulus	1	1.13636	1	AT4G23750	55	80	13998	3.18136
Biological process	GO:0009806~lignan metabolic process	1	1.13636	1	AT1G32100	55	16	13998	15.9068
Biological process	GO:0030834~regulation of actin filament depolymerization	1	1.13636	1	AT2G29890	55	8	13998	31.8136
Biological process	GO:0005996~monosaccharide metabolic process	1	1.13636	1	AT5G24420	55	185	13998	1.37572
Biological process	GO:0009404~toxin metabolic process	1	1.13636	1	AT1G78370	55	46	13998	5.53281
Biological process	GO:0010338~leaf formation	1	1.13636	1	AT2G37630	55	3	13998	84.8364
Biological process	GO:0008356~asymmetric cell division	1	1.13636	1	AT2G37630	55	6	13998	42.4182
Biological process	GO:0045333~cellular respiration	1	1.13636	1	AT1G53310	55	88	13998	2.89215
Biological process	GO:0055046~microgametogenesis	1	1.13636	1	AT4G14150	55	19	13998	13.3952
Biological process	GO:0046907~intracellular transport	1	1.13636	1	AT4G23750	55	397	13998	0.641081
Biological process	GO:0051494~negative regulation of cytoskeleton organization	1	1.13636	1	AT2G29890	55	7	13998	36.3584
Biological process	GO:0048645~organ formation	1	1.13636	1	AT2G37630	55	34	13998	7.48556
Biological process	GO:0016481~negative regulation of transcription	1	1.13636	1	AT2G37630	55	58	13998	4.38809
Biological process	GO:0006886~intracellular protein transport	1	1.13636	1	AT4G23750	55	274	13998	0.928865
Biological process	GO:0008064~regulation of actin polymerization or depolymerization	1	1.13636	1	AT2G29890	55	17	13998	14.9711
Biological process	GO:0080022~primary root development	1	1.13636	1	AT5G10250	55	13	13998	19.5776
Biological process	GO:0044247~cellular polysaccharide catabolic process	1	1.13636	1	AT4G17090	55	15	13998	16.9673
Biological process	GO:0016144~S-glycoside biosynthetic process	1	1.13636	1	AT5G60890	55	29	13998	8.77618
Biological process	GO:0022900~electron transport chain	1	1.13636	1	AT1G03020	55	173	13998	1.47115
Biological process	GO:0019318~hexose metabolic process	1	1.13636	1	AT5G24420	55	159	13998	1.60069
Biological process	GO:0010087~phloem or xylem histogenesis	1	1.13636	1	AT5G10250	55	31	13998	8.20997
Biological process	GO:0015031~protein transport	1	1.13636	1	AT4G23750	55	488	13998	0.521535
Biological process	GO:0019761~glucosinolate biosynthetic process	1	1.13636	1	AT5G60890	55	29	13998	8.77618
Biological process	GO:0008154~actin polymerization or depolymerization	1	1.13636	1	AT2G29890	55	8	13998	31.8136
Biological process	GO:0010200~response to chitin	1	1.13636	1	AT2G26150	55	127	13998	2.00401
Biological process	GO:0006766~vitamin metabolic process	1	1.13636	1	AT3G16050	55	74	13998	3.43931
Biological process	GO:0042991~transcription factor import into nucleus	1	1.13636	1	AT4G23750	55	6	13998	42.4182
Biological process	GO:0010244~response to low fluence blue light stimulus by blue low-fluence system	1	1.13636	1	AT2G27820	55	4	13998	63.6273
Biological process	GO:0034621~cellular macromolecular complex subunit organization	1	1.13636	1	AT2G29890	55	226	13998	1.12615
Biological process	GO:0048437~floral organ development	1	1.13636	1	AT1G76952	55	124	13998	2.05249
Biological process	GO:0046486~glycerolipid metabolic process	1	1.13636	1	AT1G55180	55	66	13998	3.8562
Biological process	GO:0006099~tricarboxylic acid cycle	1	1.13636	1	AT1G53310	55	44	13998	5.7843
Biological process	GO:0019362~pyridine nucleotide metabolic process	1	1.13636	1	AT5G24420	55	48	13998	5.30227
Biological process	GO:0006650~glycerophospholipid metabolic process	1	1.13636	1	AT1G55180	55	59	13998	4.31371
Biological process	GO:0009312~oligosaccharide biosynthetic process	1	1.13636	1	AT4G17090	55	38	13998	6.69761
Biological process	GO:0008283~cell proliferation	1	1.13636	1	AT5G55920	55	34	13998	7.48556
Biological process	GO:0009894~regulation of catabolic process	1	1.13636	1	AT4G24960	55	16	13998	15.9068
Biological process	GO:0006084~acetyl-CoA metabolic process	1	1.13636	1	AT1G53310	55	55	13998	4.62744
Biological process	GO:0030832~regulation of actin filament length	1	1.13636	1	AT2G29890	55	17	13998	14.9711
Biological process	GO:0070727~cellular macromolecule localization	1	1.13636	1	AT4G23750	55	303	13998	0.839964
Biological process	GO:0043244~regulation of protein complex disassembly	1	1.13636	1	AT2G29890	55	11	13998	23.1372
Biological process	GO:0010506~regulation of autophagy	1	1.13636	1	AT4G24960	55	1	13998	254.509
Biological process	GO:0009838~abscission	1	1.13636	1	AT1G76952	55	17	13998	14.9711
Biological process	GO:0009736~cytokinin mediated signaling	1	1.13636	1	AT4G23750	55	49	13998	5.19406
Biological process	GO:0008104~protein localization	1	1.13636	1	AT4G23750	55	505	13998	0.503978
Biological process	GO:0051693~actin filament capping	1	1.13636	1	AT2G29890	55	6	13998	42.4182
Biological process	GO:0010588~cotyledon vascular tissue pattern formation	1	1.13636	1	AT5G10250	55	11	13998	23.1372
Biological process	GO:0016049~cell growth	1	1.13636	1	AT1G55180	55	214	13998	1.18929
Biological process	GO:0034623~cellular macromolecular complex disassembly	1	1.13636	1	AT2G29890	55	16	13998	15.9068
Biological process	GO:0009820~alkaloid metabolic process	1	1.13636	1	AT5G24420	55	59	13998	4.31371
Biological process	GO:0009759~indole glucosinolate biosynthetic process	1	1.13636	1	AT5G60890	55	4	13998	63.6273
Biological process	GO:0042439~ethanolamine and derivative metabolic process	1	1.13636	1	AT1G55180	55	13	13998	19.5776
Biological process	GO:0009743~response to carbohydrate stimulus	1	1.13636	1	AT2G26150	55	199	13998	1.27894
Biological process	GO:0017038~protein import	1	1.13636	1	AT4G23750	55	80	13998	3.18136
Biological process	GO:0031032~actomyosin structure organization	1	1.13636	1	AT4G14150	55	6	13998	42.4182
Biological process	GO:0046219~indolalkylamine biosynthetic process	1	1.13636	1	AT5G60890	55	20	13998	12.7255
Biological process	GO:0000087~M phase of mitotic cell cycle	1	1.13636	1	AT3G57060	55	37	13998	6.87862
Biological process	GO:0006098~pentose-phosphate shunt	1	1.13636	1	AT5G24420	55	35	13998	7.27169
Biological process	GO:0051603~proteolysis involved in cellular protein catabolic process	1	1.13636	1	AT3G61550	55	555	13998	0.458575
Biological process	GO:0007015~actin filament organization	1	1.13636	1	AT2G29890	55	21	13998	12.1195
Biological process	GO:0006733~oxidoreduction coenzyme metabolic process	1	1.13636	1	AT5G24420	55	56	13998	4.54481
Biological process	GO:0032970~regulation of actin filament-based process	1	1.13636	1	AT2G29890	55	21	13998	12.1195
Biological process	GO:0006586~indolalkylamine metabolic process	1	1.13636	1	AT5G60890	55	23	13998	11.0656
Biological process	GO:0009807~lignan biosynthetic process	1	1.13636	1	AT1G32100	55	16	13998	15.9068
Biological process	GO:0016138~glycoside biosynthetic process	1	1.13636	1	AT5G60890	55	62	13998	4.10499
Biological process	GO:0009415~response to water	1	1.13636	1	AT4G24960	55	185	13998	1.37572
Biological process	GO:0030833~regulation of actin filament polymerization	1	1.13636	1	AT2G29890	55	16	13998	15.9068
Biological process	GO:0031327~negative regulation of cellular biosynthetic process	1	1.13636	1	AT2G37630	55	73	13998	3.48643
Biological process	GO:0000024~maltose biosynthetic process	1	1.13636	1	AT4G17090	55	1	13998	254.509
Biological process	GO:0000023~maltose metabolic process	1	1.13636	1	AT4G17090	55	3	13998	84.8364
Biological process	GO:0043242~negative regulation of protein complex disassembly	1	1.13636	1	AT2G29890	55	6	13998	42.4182
Biological process	GO:0000272~polysaccharide catabolic process	1	1.13636	1	AT4G17090	55	74	13998	3.43931
Biological process	GO:0016143~S-glycoside metabolic process	1	1.13636	1	AT5G60890	55	44	13998	5.7843
Biological process	GO:0008361~regulation of cell size	1	1.13636	1	AT1G55180	55	226	13998	1.12615
Biological process	GO:0010305~leaf vascular tissue pattern formation	1	1.13636	1	AT5G10250	55	17	13998	14.9711
Biological process	GO:0051261~protein depolymerization	1	1.13636	1	AT2G29890	55	1	13998	254.509
Biological process	GO:0019941~modification-dependent protein catabolic process	1	1.13636	1	AT3G61550	55	550	13998	0.462744
Biological process	GO:0006995~cellular response to nitrogen starvation	1	1.13636	1	AT1G55180	55	8	13998	31.8136
Biological process	GO:0009793~embryonic development ending in seed dormancy	1	1.13636	1	AT4G23750	55	372	13998	0.684164
Biological process	GO:0016137~glycoside metabolic process	1	1.13636	1	AT5G60890	55	84	13998	3.02987
Biological process	GO:0044087~regulation of Cellular component biogenesis	1	1.13636	1	AT2G29890	55	20	13998	12.7255
Biological process	GO:0006568~tryptophan metabolic process	1	1.13636	1	AT5G60890	55	23	13998	11.0656
Biological process	GO:0046365~monosaccharide catabolic process	1	1.13636	1	AT5G24420	55	106	13998	2.40103
Biological process	GO:0045010~actin nucleation	1	1.13636	1	AT2G29890	55	8	13998	31.8136
Biological process	GO:0042434~indole derivative metabolic process	1	1.13636	1	AT5G60890	55	42	13998	6.05974
Biological process	GO:0033205~cytokinesis during cell cycle	1	1.13636	1	AT4G14150	55	21	13998	12.1195
Biological process	GO:0022411~Cellular component disassembly	1	1.13636	1	AT2G29890	55	21	13998	12.1195
Biological process	GO:0051276~chromosome organization	1	1.13636	1	AT3G57060	55	258	13998	0.986469
Biological process	GO:0009094~L-phenylalanine biosynthetic process	1	1.13636	1	AT2G27820	55	8	13998	31.8136
Biological process	GO:0010154~fruit development	1	1.13636	1	AT4G23750	55	452	13998	0.563073
Biological process	GO:0051789~response to protein stimulus	1	1.13636	1	AT2G26150	55	10	13998	25.4509
Biological process	GO:0051016~barbed-end actin filament capping	1	1.13636	1	AT2G29890	55	1	13998	254.509
Biological process	GO:0048316~seed development	1	1.13636	1	AT4G23750	55	432	13998	0.589141
Biological process	GO:0040007~growth	1	1.13636	1	AT1G55180	55	246	13998	1.03459
Biological process	GO:0051014~actin filament severing	1	1.13636	1	AT2G29890	55	1	13998	254.509
Biological process	GO:0043241~protein complex disassembly	1	1.13636	1	AT2G29890	55	17	13998	14.9711
Biological process	GO:0032272~negative regulation of protein polymerization	1	1.13636	1	AT2G29890	55	7	13998	36.3584
Biological process	GO:0007067~mitosis	1	1.13636	1	AT3G57060	55	37	13998	6.87862
Biological process	GO:0006605~protein targeting	1	1.13636	1	AT4G23750	55	131	13998	1.94282
Biological process	GO:0006644~phospholipid metabolic process	1	1.13636	1	AT1G55180	55	122	13998	2.08614
Biological process	GO:0010015~root morphogenesis	1	1.13636	1	AT5G55920	55	88	13998	2.89215
Biological process	GO:0010558~negative regulation of macromolecule biosynthetic process	1	1.13636	1	AT2G37630	55	69	13998	3.68854
Biological process	GO:0043254~regulation of protein complex assembly	1	1.13636	1	AT2G29890	55	20	13998	12.7255
Biological process	GO:0042538~hyperosmotic salinity response	1	1.13636	1	AT4G24960	55	42	13998	6.05974
Biological process	GO:0045088~regulation of innate immune response	1	1.13636	1	AT2G37630	55	35	13998	7.27169
Biological process	GO:0043632~modification-dependent macromolecule catabolic process	1	1.13636	1	AT3G61550	55	550	13998	0.462744
Biological process	GO:0045229~external encapsulating structure organization	1	1.13636	1	AT3G44990	55	293	13998	0.868632
Biological process	GO:0010507~negative regulation of autophagy	1	1.13636	1	AT4G24960	55	1	13998	254.509
Biological process	GO:0031330~negative regulation of cellular catabolic process	1	1.13636	1	AT4G24960	55	1	13998	254.509
Biological process	GO:0042343~indole glucosinolate metabolic process	1	1.13636	1	AT5G60890	55	7	13998	36.3584
Biological process	GO:0000914~phragmoplast formation	1	1.13636	1	AT4G14150	55	6	13998	42.4182
Biological process	GO:0006606~protein import into nucleus	1	1.13636	1	AT4G23750	55	41	13998	6.20754
Biological process	GO:0030418~nicotianamine biosynthetic process	1	1.13636	1	AT1G56430	55	5	13998	50.9018
Biological process	GO:0002213~defense response to insect	1	1.13636	1	AT5G60890	55	8	13998	31.8136
Biological process	GO:0046164~alcohol catabolic process	1	1.13636	1	AT5G24420	55	116	13998	2.19404
Biological process	GO:0006857~oligopeptide transport	1	1.13636	1	AT5G13400	55	70	13998	3.63584
Biological process	GO:0006006~glucose metabolic process	1	1.13636	1	AT5G24420	55	116	13998	2.19404
Biological process	GO:0010051~xylem and phloem pattern formation	1	1.13636	1	AT5G10250	55	40	13998	6.36273
Biological process	GO:0000912~formation of actomyosin apparatus involved in cytokinesis	1	1.13636	1	AT4G14150	55	6	13998	42.4182
Biological process	GO:0009645~response to low light intensity stimulus	1	1.13636	1	AT2G27820	55	7	13998	36.3584
Biological process	GO:0015977~carbon utilization by fixation of carbon dioxide	1	1.13636	1	AT1G53310	55	20	13998	12.7255
Biological process	GO:0033365~protein localization in organelle	1	1.13636	1	AT4G23750	55	76	13998	3.3488
Biological process	GO:0030417~nicotianamine metabolic process	1	1.13636	1	AT1G56430	55	5	13998	50.9018
Biological process	GO:0006570~tyrosine metabolic process	1	1.13636	1	AT2G27820	55	7	13998	36.3584
Biological process	GO:0044242~cellular lipid catabolic process	1	1.13636	1	AT1G55180	55	57	13998	4.46507
Biological process	GO:0034504~protein localization in nucleus	1	1.13636	1	AT4G23750	55	44	13998	5.7843
Biological process	GO:0009625~response to insect	1	1.13636	1	AT5G60890	55	14	13998	18.1792
Biological process	GO:0009414~response to water deprivation	1	1.13636	1	AT4G24960	55	176	13998	1.44607
Biological process	GO:0009733~response to auxin stimulus	1	1.13636	1	AT2G37630	55	337	13998	0.75522
Biological process	GO:0043603~cellular amide metabolic process	1	1.13636	1	AT5G24420	55	49	13998	5.19406
Biological process	GO:0042364~water-soluble vitamin biosynthetic process	1	1.13636	1	AT3G16050	55	57	13998	4.46507
Biological process	GO:0006007~glucose catabolic process	1	1.13636	1	AT5G24420	55	105	13998	2.4239
Biological process	GO:0010639~negative regulation of organelle organization	1	1.13636	1	AT2G29890	55	14	13998	18.1792
Biological process	GO:0042546~cell wall biogenesis	1	1.13636	1	AT3G44990	55	73	13998	3.48643
Biological process	GO:0009637~response to blue light	1	1.13636	1	AT2G27820	55	55	13998	4.62744
Biological process	GO:0008615~pyridoxine biosynthetic process	1	1.13636	1	AT3G16050	55	7	13998	36.3584
Biological process	GO:0009109~coenzyme catabolic process	1	1.13636	1	AT1G53310	55	48	13998	5.30227
Biological process	GO:0000911~cytokinesis by cell plate formation	1	1.13636	1	AT4G14150	55	18	13998	14.1394
Biological process	GO:0009895~negative regulation of catabolic process	1	1.13636	1	AT4G24960	55	1	13998	254.509
Biological process	GO:0007047~cell wall organization	1	1.13636	1	AT3G44990	55	277	13998	0.918805
Biological process	GO:0000279~M phase	1	1.13636	1	AT3G57060	55	79	13998	3.22163
Biological process	GO:0006913~nucleocytoplasmic transport	1	1.13636	1	AT4G23750	55	68	13998	3.74278
Biological process	GO:0046496~nicotinamide nucleotide metabolic process	1	1.13636	1	AT5G24420	55	44	13998	5.7843
Biological process	GO:0009395~phospholipid catabolic process	1	1.13636	1	AT1G55180	55	5	13998	50.9018
Biological process	GO:0010629~negative regulation of gene expression	1	1.13636	1	AT2G37630	55	165	13998	1.54248
Biological process	GO:0006739~NADP metabolic process	1	1.13636	1	AT5G24420	55	38	13998	6.69761
Biological process	GO:0006790~sulfur metabolic process	1	1.13636	1	AT5G60890	55	171	13998	1.48836
Biological process	GO:0022403~cell cycle phase	1	1.13636	1	AT3G57060	55	91	13998	2.7968
Biological process	GO:0042819~vitamin B6 biosynthetic process	1	1.13636	1	AT3G16050	55	7	13998	36.3584
Biological process	GO:0010605~negative regulation of macromolecule metabolic process	1	1.13636	1	AT2G37630	55	182	13998	1.3984
